# Supplementary material for: Comparison of nomogram for Primary Nonfunctional Pancreatic Neuroendocrine Tumors based on the 7th vs 8th edition of the AJCC cancer staging manual
Source: PLoS One. 2023 Apr 24;18(4):e0284930. doi: 10.1371/journal.pone.0284930 (PMC10124865; doi:10.1371/journal.pone.0284930)
Supplement: S1 File — (XLSX) [file pone.0284930.s001.xlsx]

## Sheet: 胰腺癌放化疗
id	Race	Sex	Year	Age	Primary	Histologic	Grade	stage7	7T	7N	7M	stage8	8T	8N	8M	Surg	LN	Radiation	Chemotherapy	Size	examined	positive	LNR	CSS	months	OS	Marital
1	2	2	1	45	3	8246	2	2	T2	N0	M0	2	T3	N0	M0	1	3	0	0	72	4	0	0	0	148	0	0
2	1	2	1	52	3	8246	1	4	T2	N1	M0	3	T3	N1	M0	1	3	0	0	80	6	1	0.17	0	66	1	1
3	3	1	1	77	3	8246	2	2	T2	N0	M0	2	T3	N0	M0	0	0	1	1	100	0	0	0	1	2	1	0
4	1	2	1	33	3	8150	1	2	T2	N0	M0	2	T3	N0	M0	1	3	0	0	52	4	0	0	0	140	0	1
5	1	1	1	77	2	8246	1	6	T2	N0	M1	4	T3	N0	M1	0	0	0	1	48	0	0	0	1	34	1	1
6	1	2	1	27	1	8246	1	6	T2	N0	M1	4	T3	N0	M1	1	0	1	1	50	0	0	0	1	104	1	0
7	1	1	1	45	2	8246	2	6	T3	N0	M1	4	T4	N0	M1	1	3	0	1	40	16	0	0	0	135	0	1
8	1	2	1	56	3	8246	1	2	T2	N0	M0	2	T3	N0	M0	1	1	0	0	110	2	0	0	1	127	1	1
9	1	1	1	69	4	8150	1	1	T1	N0	M0	1	T1	N0	M0	1	3	0	0	13	4	0	0	0	124	0	1
10	1	2	1	59	1	8246	1	2	T2	N0	M0	2	T2	N0	M0	1	1	0	0	20	1	0	0	0	121	0	1
11	3	1	1	62	2	8150	1	2	T2	N0	M0	2	T3	N0	M0	1	3	0	0	45	11	0	0	0	21	1	1
12	1	1	1	75	3	8246	3	4	T2	N1	M0	3	T3	N1	M0	1	3	0	1	70	12	1	0.08	1	23	1	1
13	1	2	1	62	4	8246	1	5	T4	N0	M0	3	T4	N0	M0	0	0	0	1	115	0	0	0	1	80	1	0
14	3	1	1	85	2	8246	1	6	T2	N0	M1	4	T3	N0	M1	0	0	0	0	63	0	0	0	1	19	1	1
15	2	2	1	57	1	8246	3	6	T3	N0	M1	4	T4	N0	M1	0	0	0	0	57	0	0	0	1	5	1	0
16	1	1	1	36	3	8246	1	6	T3	N1	M1	4	T2	N1	M1	1	3	0	1	30	15	4	0.27	0	109	0	0
17	1	2	1	39	2	8150	1	2	T2	N0	M0	2	T2	N0	M0	1	3	0	0	22	10	0	0	0	107	0	0
18	3	2	1	58	4	8150	1	6	T2	N1	M1	4	T3	N1	M1	1	0	0	0	75	1	1	1	0	62	1	0
19	1	1	1	61	4	8150	1	2	T2	N0	M0	2	T3	N0	M0	1	0	0	0	145	0	0	0	0	113	0	1
20	1	2	1	60	3	8150	1	2	T2	N0	M0	2	T2	N0	M0	1	0	0	0	30	0	0	0	0	110	0	1
21	1	1	1	55	1	8150	1	4	T3	N1	M0	3	T2	N1	M0	1	3	0	0	22	4	1	0.25	1	94	1	0
22	1	1	1	40	3	8246	1	4	T3	N1	M0	3	T3	N1	M0	1	0	0	0	55	8	2	0.25	0	56	0	1
23	1	2	1	50	4	8246	2	4	T3	N1	M0	3	T2	N1	M0	1	0	0	0	27	0	0	0	0	112	0	1
24	1	2	1	44	3	8246	1	6	T2	N1	M1	4	T3	N1	M1	1	1	0	0	152	3	1	0.33	0	105	0	1
25	1	2	1	55	1	8150	1	1	T1	N0	M0	1	T1	N0	M0	1	0	0	0	9	0	0	0	0	104	0	1
26	1	1	1	47	3	8246	1	6	T2	N0	M1	4	T2	N0	M1	1	3	0	0	40	5	0	0	0	99	0	1
27	1	1	1	32	1	8246	3	4	T2	N1	M0	3	T2	N1	M0	1	3	0	0	35	31	2	0.06	1	89	1	1
28	1	1	1	20	3	8150	1	2	T2	N0	M0	2	T3	N0	M0	1	3	0	0	46	6	0	0	0	98	0	0
29	2	2	1	63	3	8246	2	4	T3	N1	M0	3	T4	N1	M0	1	3	0	0	78	13	2	0.15	0	96	0	0
30	1	1	1	53	2	8246	2	2	T2	N0	M0	2	T2	N0	M0	1	0	0	0	28	0	0	0	0	94	0	1
31	2	2	1	76	1	8246	1	3	T3	N0	M0	3	T4	N0	M0	0	0	0	0	86	0	0	0	1	1	1	0
32	2	1	1	56	2	8246	1	1	T1	N0	M0	1	T1	N0	M0	1	0	0	0	9	0	0	0	0	98	0	0
33	1	2	1	77	1	8246	1	2	T2	N0	M0	2	T2	N0	M0	1	1	0	0	30	2	0	0	0	39	1	1
34	1	1	1	52	4	8246	1	6	T4	N1	M1	4	T4	N1	M1	0	0	0	0	77	0	0	0	1	27	1	0
35	1	2	1	33	3	8246	1	6	T2	N0	M1	4	T2	N0	M1	1	3	0	0	26	7	0	0	0	132	0	1
36	1	1	1	66	4	8246	1	6	T3	N0	M1	4	T3	N0	M1	0	0	0	0	100	0	0	0	1	72	1	1
37	1	2	1	68	4	8246	2	6	T3	N1	M1	4	T4	N1	M1	0	0	0	0	28	0	0	0	0	87	0	1
38	1	2	1	74	3	8150	1	4	T3	N1	M0	3	T3	N1	M0	1	3	0	0	50	9	2	0.22	0	90	0	1
39	1	1	1	57	3	8246	1	1	T1	N0	M0	1	T1	N0	M0	1	1	0	0	11	2	0	0	0	88	0	1
40	1	2	1	61	1	8246	1	4	T2	N1	M0	3	T3	N1	M0	1	3	0	0	65	24	6	0.25	1	58	1	1
41	1	2	1	61	3	8150	1	1	T1	N0	M0	1	T1	N0	M0	1	3	0	0	15	4	0	0	0	85	0	1
42	3	1	1	60	2	8246	2	1	T1	N0	M0	1	T1	N0	M0	1	0	0	0	1	0	0	0	0	84	0	1
43	1	1	1	70	2	8013	1	6	T3	N1	M1	4	T3	N1	M1	1	3	0	0	60	13	2	0.15	0	89	0	1
44	3	2	1	76	1	8150	1	2	T2	N0	M0	2	T2	N0	M0	1	3	0	0	30	9	0	0	0	137	0	1
45	3	2	1	67	2	8246	1	1	T1	N0	M0	1	T1	N0	M0	1	0	0	0	9	0	0	0	0	119	0	1
46	1	2	1	45	4	8150	1	1	T1	N0	M0	1	T1	N0	M0	1	3	0	0	11	18	0	0	0	80	0	0
47	3	2	1	51	2	8150	1	2	T2	N0	M0	2	T2	N0	M0	1	0	0	0	35	0	0	0	0	80	0	1
48	1	1	1	59	4	8246	2	3	T3	N0	M0	2	T2	N0	M0	1	0	0	0	35	2	0	0	1	52	1	1
49	1	2	2	64	3	8246	1	2	T2	N0	M0	2	T3	N0	M0	1	3	0	0	45	10	0	0	0	42	0	1
50	1	1	1	21	3	8150	1	2	T2	N0	M0	2	T2	N0	M0	1	3	0	0	32	13	0	0	0	80	0	0
51	1	1	1	54	4	8150	2	4	T3	N1	M0	3	T2	N1	M0	1	3	0	0	27	12	1	0.08	0	79	0	0
52	1	2	1	48	2	8246	1	1	T1	N0	M0	1	T1	N0	M0	1	1	0	0	12	3	0	0	0	78	0	0
53	1	2	1	44	1	8246	1	4	T3	N1	M0	3	T3	N1	M0	1	3	0	0	80	49	47	0.96	0	79	0	1
54	1	2	1	54	1	8246	1	4	T1	N1	M0	3	T1	N1	M0	1	3	0	0	15	12	4	0.33	0	73	0	0
55	1	1	1	67	3	8246	3	6	T3	N1	M1	4	T4	N1	M1	0	0	1	1	49	0	0	0	1	28	1	0
56	3	1	1	67	2	8246	3	2	T2	N0	M0	2	T2	N0	M0	1	1	0	1	25	1	0	0	0	46	1	1
57	1	1	1	79	2	8246	1	6	T2	N1	M1	4	T3	N1	M1	1	3	0	0	48	4	3	0.75	0	77	0	1
58	3	1	1	60	3	8246	1	1	T1	N0	M0	1	T1	N0	M0	1	0	0	0	10	0	0	0	0	87	0	0
59	1	1	2	73	1	8246	1	6	T2	N0	M1	4	T2	N0	M1	0	0	0	0	27	0	0	0	1	19	1	0
60	1	2	2	52	1	8246	1	1	T1	N0	M0	1	T1	N0	M0	1	3	0	0	14	21	0	0	0	69	0	1
61	1	2	2	64	2	8246	2	4	T3	N1	M0	3	T4	N1	M0	1	3	0	1	35	30	10	0.33	0	71	0	1
62	1	1	1	66	3	8246	1	6	T2	N0	M1	4	T3	N0	M1	1	3	0	0	71	11	0	0	0	72	0	1
63	2	2	2	69	2	8246	3	5	T4	N1	M0	3	T4	N1	M0	0	0	0	1	42	0	0	0	1	16	1	0
64	1	1	2	54	1	8246	1	1	T1	N0	M0	1	T1	N0	M0	1	0	0	0	13	0	0	0	0	23	0	1
65	1	2	2	66	4	8246	1	1	T1	N0	M0	1	T1	N0	M0	1	3	0	0	9	8	0	0	0	65	0	0
66	3	1	2	84	3	8246	2	6	T4	N1	M1	4	T4	N1	M1	0	0	0	0	38	95	95	1	1	1	1	0
67	3	2	2	34	1	8246	1	6	T2	N1	M1	4	T3	N1	M1	1	3	0	0	90	12	6	0.5	0	61	0	1
68	1	1	2	50	1	8246	2	6	T3	N1	M1	4	T3	N1	M1	1	3	1	0	50	11	5	0.45	0	60	0	0
69	1	1	2	83	4	8246	2	1	T1	N0	M0	1	T1	N0	M0	0	0	0	0	10	0	0	0	0	37	1	1
70	1	2	2	58	2	8246	1	1	T1	N0	M0	1	T1	N0	M0	1	1	0	0	7	3	0	0	0	59	0	1
71	3	1	2	73	3	8246	1	1	T1	N0	M0	2	T2	N0	M0	1	3	0	0	20	4	0	0	0	55	1	1
72	2	2	2	71	4	8246	1	6	T2	N0	M1	4	T3	N0	M1	0	0	0	0	110	0	0	0	1	3	1	1
73	1	1	2	70	2	8246	1	4	T2	N1	M0	3	T3	N1	M0	1	3	0	0	73	13	1	0.08	0	49	1	1
74	1	1	2	54	3	8246	2	6	T2	N1	M1	4	T3	N1	M1	0	0	0	0	77	0	0	0	1	13	1	1
75	3	1	2	75	3	8246	1	2	T2	N0	M0	2	T2	N0	M0	1	3	0	0	22	27	0	0	0	57	0	1
76	1	1	2	44	4	8246	2	6	T3	N0	M1	4	T2	N0	M1	1	3	0	0	40	20	0	0	0	58	0	1
77	1	2	2	38	3	8246	1	6	T1	N0	M1	4	T1	N0	M1	1	3	0	1	10	7	0	0	0	54	0	0
78	1	1	2	47	1	8246	2	6	T4	N1	M1	4	T4	N1	M1	0	0	0	1	44	0	0	0	0	56	0	1
79	1	2	2	70	1	8246	1	1	T1	N0	M0	2	T2	N0	M0	1	3	0	0	20	24	0	0	0	56	0	0
80	3	2	2	53	3	8246	2	2	T2	N0	M0	2	T2	N0	M0	1	3	0	0	30	0	0	0	0	56	0	1
81	1	1	2	72	3	8246	1	2	T2	N0	M0	2	T3	N0	M0	1	0	0	0	50	0	0	0	0	51	0	1
82	1	2	2	79	3	8246	1	1	T1	N0	M0	1	T1	N0	M0	1	3	0	0	15	4	0	0	0	42	1	1
83	1	1	2	79	3	8150	1	4	T1	N1	M0	3	T1	N1	M0	1	3	0	0	15	7	2	0.29	0	51	0	1
84	3	1	2	34	2	8246	3	4	T2	N1	M0	3	T2	N1	M0	1	3	1	1	30	9	4	0.44	1	53	1	1
85	3	2	2	91	1	8246	1	2	T2	N0	M0	2	T2	N0	M0	0	0	0	0	35	0	0	0	0	53	0	1
86	1	2	2	53	3	8246	2	4	T3	N1	M0	3	T2	N1	M0	1	3	0	0	40	17	4	0.24	0	50	0	1
87	1	2	2	50	3	8246	1	2	T2	N0	M0	2	T2	N0	M0	1	3	0	0	35	7	0	0	0	54	0	0
88	1	2	2	73	3	8246	1	1	T1	N0	M0	1	T1	N0	M0	1	3	0	0	9	20	0	0	0	50	0	0
89	2	2	2	56	4	8246	2	4	T3	N1	M0	3	T3	N1	M0	0	0	0	0	60	95	95	1	1	49	1	0
90	3	1	2	72	1	8246	1	4	T3	N1	M0	3	T2	N1	M0	1	3	0	0	25	14	1	0.07	0	50	0	1
91	1	1	2	70	2	8246	2	4	T3	N1	M0	3	T4	N1	M0	1	3	0	0	90	14	8	0.57	0	50	0	1
92	3	2	2	64	3	8246	1	1	T1	N0	M0	1	T1	N0	M0	1	0	0	0	9	0	0	0	0	53	0	0
93	1	1	2	74	4	8246	1	4	T2	N1	M0	3	T2	N1	M0	1	3	0	0	25	14	2	0.14	0	48	0	1
94	3	1	2	47	3	8246	1	6	T3	N1	M1	4	T4	N1	M1	1	3	0	1	70	13	3	0.23	0	50	0	1
95	2	1	2	65	1	8246	2	2	T2	N0	M0	2	T3	N0	M0	1	0	0	0	42	0	0	0	0	50	0	0
96	1	2	2	43	2	8246	1	1	T1	N0	M0	1	T1	N0	M0	1	0	0	0	13	4	0	0	0	48	0	1
97	1	2	2	85	1	8246	1	6	T3	N1	M1	4	T4	N1	M1	0	0	0	0	68	0	0	0	0	18	1	1
98	1	2	2	62	1	8246	1	4	T2	N1	M0	3	T2	N1	M0	1	3	0	0	25	19	2	0.11	0	49	0	1
99	1	2	2	88	1	8246	2	4	T2	N1	M0	3	T2	N1	M0	0	0	0	0	30	1	1	1	0	45	0	1
100	3	2	2	76	3	8150	2	1	T1	N0	M0	1	T1	N0	M0	0	0	0	0	18	0	0	0	0	8	1	1
101	3	2	2	50	1	8246	2	1	T1	N0	M0	2	T2	N0	M0	1	3	0	0	20	21	0	0	0	46	0	1
102	1	1	2	48	3	8246	2	4	T2	N1	M0	3	T3	N1	M0	1	3	0	0	70	20	8	0.4	0	45	0	1
103	1	1	2	47	3	8246	2	6	T2	N0	M1	4	T3	N0	M1	1	3	0	0	42	11	0	0	0	44	0	0
104	1	2	2	18	1	8246	1	1	T1	N0	M0	1	T1	N0	M0	1	3	0	0	10	8	0	0	0	45	0	0
105	1	1	2	50	1	8246	2	6	T3	N0	M1	4	T4	N0	M1	0	0	0	1	62	0	0	0	1	11	1	1
106	1	1	2	46	3	8246	2	1	T1	N0	M0	1	T1	N0	M0	1	3	0	0	15	6	0	0	0	43	0	1
107	1	1	2	48	4	8246	1	2	T2	N0	M0	2	T3	N0	M0	1	3	0	0	57	11	0	0	0	58	0	1
108	3	2	2	61	4	8246	2	2	T2	N0	M0	2	T2	N0	M0	1	3	0	0	30	33	0	0	0	44	0	1
109	1	2	2	58	2	8246	1	1	T1	N0	M0	1	T1	N0	M0	1	3	0	0	5	25	0	0	0	39	0	0
110	3	1	2	63	3	8246	2	2	T2	N0	M0	2	T2	N0	M0	1	3	0	0	27	9	0	0	0	41	0	1
111	1	1	2	53	3	8246	1	1	T1	N0	M0	1	T1	N0	M0	1	3	0	0	11	18	0	0	0	37	0	0
112	3	2	2	60	1	8246	1	1	T1	N0	M0	1	T1	N0	M0	1	3	0	0	12	6	0	0	0	36	0	0
113	1	2	2	65	1	8246	1	1	T1	N0	M0	1	T1	N0	M0	1	3	0	0	16	42	0	0	0	22	0	1
114	1	1	2	74	2	8246	1	1	T1	N0	M0	1	T1	N0	M0	1	0	0	0	12	0	0	0	0	22	1	0
115	1	1	2	79	4	8246	1	1	T1	N0	M0	1	T1	N0	M0	1	0	0	0	18	0	0	0	0	34	0	0
116	3	2	2	62	1	8246	1	4	T3	N1	M0	3	T4	N1	M0	1	3	0	0	70	26	1	0.04	0	23	0	1
117	1	1	2	44	3	8246	1	3	T3	N0	M0	1	T1	N0	M0	1	3	0	0	17	6	0	0	0	33	0	1
118	3	2	2	72	3	8246	2	2	T2	N0	M0	2	T3	N0	M0	1	3	0	0	85	26	0	0	0	30	0	1
119	3	1	2	78	3	8246	1	1	T1	N0	M0	2	T2	N0	M0	1	3	0	0	20	4	0	0	0	30	0	1
120	1	2	2	61	3	8246	1	1	T1	N0	M0	1	T1	N0	M0	1	3	0	0	14	10	0	0	0	30	0	0
121	1	1	2	58	3	8246	1	1	T1	N0	M0	1	T1	N0	M0	1	3	0	0	9	10	0	0	0	39	0	1
122	1	2	2	77	4	8246	1	1	T1	N0	M0	1	T1	N0	M0	1	0	0	0	12	0	0	0	0	47	0	1
123	1	1	1	53	2	8246	1	2	T2	N0	M0	2	T2	N0	M0	1	1	0	0	20	1	0	0	0	95	0	1
124	3	2	2	28	3	8246	2	1	T1	N0	M0	1	T1	N0	M0	1	0	0	0	16	0	0	0	0	30	0	0
125	1	2	2	36	1	8246	2	2	T2	N0	M0	2	T3	N0	M0	1	3	0	0	50	8	0	0	0	23	0	0
126	1	1	2	59	3	8246	1	2	T2	N0	M0	2	T2	N0	M0	1	1	0	0	23	2	0	0	0	21	0	1
127	1	1	2	78	3	8246	1	1	T1	N0	M0	1	T1	N0	M0	1	3	0	0	9	16	0	0	0	22	0	1
128	1	2	2	56	1	8246	3	6	T2	N0	M1	4	T3	N0	M1	0	0	1	1	55	0	0	0	0	20	0	1
129	1	1	2	74	1	8013	3	6	T3	N1	M1	4	T2	N1	M1	1	3	0	1	20	14	2	0.14	1	17	1	1
130	1	1	2	61	3	8246	3	6	T3	N1	M1	4	T4	N1	M1	1	3	0	1	70	13	3	0.23	0	19	0	1
131	3	1	2	62	4	8150	1	2	T2	N0	M0	2	T2	N0	M0	1	0	0	0	25	0	0	0	0	18	0	0
132	3	1	2	75	2	8150	1	1	T1	N0	M0	1	T1	N0	M0	1	3	0	0	18	9	0	0	0	18	0	1
133	1	1	2	58	1	8246	3	6	T4	N1	M1	4	T4	N1	M1	0	0	0	1	32	0	0	0	1	4	1	1
134	1	2	2	72	1	8246	1	2	T2	N0	M0	2	T3	N0	M0	1	1	0	0	60	3	0	0	0	15	0	1
135	1	2	2	70	3	8246	1	1	T1	N0	M0	1	T1	N0	M0	1	0	0	0	15	1	0	0	0	14	0	0
136	3	1	2	73	1	8246	2	1	T1	N0	M0	1	T1	N0	M0	1	1	0	0	11	3	0	0	0	17	0	1
137	1	2	2	45	3	8246	1	1	T1	N0	M0	1	T1	N0	M0	1	1	0	0	15	1	0	0	1	1	1	0
138	1	2	2	36	4	8246	1	2	T2	N0	M0	2	T2	N0	M0	1	3	0	0	35	11	0	0	0	14	0	1
139	3	1	2	39	2	8246	1	1	T1	N0	M0	1	T1	N0	M0	1	3	0	0	19	21	0	0	0	13	0	0
140	3	2	2	61	4	8246	3	6	T4	N1	M1	4	T4	N1	M1	0	0	0	1	22	0	0	0	0	12	0	1
141	1	1	1	43	3	8246	1	6	T3	N0	M1	4	T4	N0	M1	0	0	0	0	150	0	0	0	1	3	1	0
142	1	2	1	83	4	8246	2	6	T2	N1	M1	4	T3	N1	M1	1	3	0	1	75	25	6	0.24	1	29	1	0
143	1	1	1	63	2	8246	3	3	T3	N0	M0	3	T4	N0	M0	1	1	1	1	45	2	0	0	0	87	1	1
144	1	2	1	40	4	8246	2	6	T3	N1	M1	4	T2	N1	M1	1	3	0	1	23	18	7	0.39	0	147	0	1
145	1	2	1	60	1	8246	2	6	T4	N0	M1	4	T4	N0	M1	0	0	0	0	60	0	0	0	1	9	1	1
146	1	1	1	50	3	8246	2	6	T3	N1	M1	4	T2	N1	M1	0	0	0	0	38	0	0	0	1	100	1	1
147	3	2	1	38	1	8246	1	4	T2	N1	M0	3	T3	N1	M0	1	3	0	0	54	13	1	0.08	0	133	0	1
148	1	1	1	78	3	8246	3	6	T2	N1	M1	4	T2	N1	M1	1	1	0	0	35	4	2	0.5	1	18	1	1
149	1	2	1	78	1	8246	2	5	T4	N0	M0	3	T4	N0	M0	0	0	0	0	42	0	0	0	1	2	1	1
150	1	1	1	76	3	8246	1	3	T3	N0	M0	3	T4	N0	M0	1	1	0	0	180	1	0	0	1	55	1	1
151	1	2	2	73	3	8246	2	4	T3	N1	M0	3	T3	N1	M0	1	3	0	0	73	4	1	0.25	0	31	0	0
152	2	2	1	51	4	8150	1	4	T3	N1	M0	3	T3	N1	M0	1	3	0	0	95	18	3	0.17	0	129	0	0
153	1	2	1	45	4	8246	3	6	T4	N1	M1	4	T4	N1	M1	0	0	0	1	35	0	0	0	1	8	1	1
154	1	2	1	81	1	8246	1	3	T3	N0	M0	2	T3	N0	M0	1	1	0	0	60	3	0	0	0	112	0	1
155	1	2	1	78	3	8246	1	4	T3	N1	M0	3	T2	N1	M0	1	1	0	0	25	3	3	1	1	98	1	1
156	1	2	1	55	3	8150	1	4	T2	N1	M0	3	T3	N1	M0	1	3	0	0	52	20	3	0.15	0	113	0	1
157	2	1	1	56	1	8246	1	6	T2	N1	M1	4	T2	N1	M1	0	0	0	0	33	0	0	0	0	84	1	0
158	1	2	1	63	1	8246	1	4	T3	N1	M0	3	T2	N1	M0	1	3	0	0	40	22	2	0.09	0	119	0	1
159	1	2	1	31	3	8246	2	3	T3	N0	M0	3	T4	N0	M0	1	0	0	0	26	0	0	0	0	1	0	0
160	1	1	1	58	1	8246	1	2	T2	N0	M0	2	T2	N0	M0	1	3	0	0	31	10	0	0	0	107	0	1
161	2	1	1	43	4	8246	1	2	T2	N0	M0	2	T2	N0	M0	1	3	0	0	33	10	0	0	0	99	0	1
162	1	1	1	61	1	8246	1	3	T3	N0	M0	2	T2	N0	M0	1	3	0	0	25	8	0	0	0	98	0	1
163	1	2	1	57	4	8246	3	4	T3	N1	M0	3	T3	N1	M0	0	0	1	1	75	0	0	0	1	33	1	1
164	1	1	1	46	1	8246	1	4	T3	N1	M0	3	T2	N1	M0	1	3	0	0	35	9	2	0.22	0	107	0	0
165	1	1	1	63	3	8246	3	6	T2	N0	M1	4	T2	N0	M1	0	0	0	1	25	0	0	0	1	21	1	1
166	1	1	1	45	4	8246	2	6	T2	N0	M1	4	T3	N0	M1	0	0	0	1	50	0	0	0	1	8	1	0
167	1	1	1	78	4	8246	2	2	T2	N0	M0	2	T2	N0	M0	1	3	0	0	25	9	0	0	0	13	0	0
168	1	2	1	42	4	8246	1	4	T2	N1	M0	3	T3	N1	M0	1	3	0	0	65	14	10	0.71	0	86	0	1
169	1	1	1	35	3	8246	2	6	T2	N1	M1	4	T3	N1	M1	1	3	0	0	90	11	2	0.18	0	87	0	1
170	1	1	1	71	2	8246	3	6	T2	N0	M1	4	T3	N0	M1	0	0	0	1	80	0	0	0	1	20	1	1
171	1	1	1	60	1	8246	1	1	T1	N0	M0	1	T1	N0	M0	1	0	0	0	11	0	0	0	0	98	0	1
172	1	1	1	53	1	8246	1	6	T3	N0	M1	4	T3	N0	M1	1	3	0	0	70	5	0	0	1	36	1	1
173	1	1	1	41	1	8246	1	1	T1	N0	M0	1	T1	N0	M0	1	0	0	0	13	16	0	0	0	93	0	0
174	1	2	1	80	1	8246	1	2	T2	N0	M0	2	T3	N0	M0	1	3	0	0	45	11	0	0	0	81	1	1
175	1	1	1	77	3	8150	1	1	T1	N0	M0	2	T2	N0	M0	1	1	0	0	20	1	0	0	0	36	1	0
176	1	2	1	69	3	8246	3	4	T3	N1	M0	3	T3	N1	M0	1	3	1	0	45	6	3	0.5	0	78	0	1
177	1	2	1	49	4	8246	1	2	T2	N0	M0	2	T2	N0	M0	1	3	0	0	23	10	0	0	0	82	0	1
178	1	2	1	58	2	8246	1	3	T3	N0	M0	2	T2	N0	M0	1	3	0	0	23	33	0	0	0	73	0	1
179	3	1	1	67	1	8246	3	3	T3	N0	M0	2	T3	N0	M0	1	3	0	0	55	16	0	0	1	4	1	1
180	2	1	1	41	3	8246	1	6	T2	N1	M1	4	T3	N1	M1	0	0	0	0	42	0	0	0	0	73	0	1
181	1	1	1	61	3	8246	1	3	T3	N0	M0	2	T2	N0	M0	1	1	0	0	25	2	0	0	0	78	0	1
182	1	2	1	46	4	8246	1	1	T1	N0	M0	1	T1	N0	M0	0	0	0	0	14	0	0	0	0	78	0	0
183	1	2	1	48	3	8246	1	4	T3	N1	M0	3	T2	N1	M0	1	3	0	0	28	37	3	0.08	0	6	0	1
184	1	1	1	61	3	8246	1	4	T2	N1	M0	3	T3	N1	M0	1	3	0	0	48	4	4	1	0	80	0	1
185	1	1	2	54	3	8246	3	6	T3	N0	M1	4	T3	N0	M1	0	0	0	1	60	0	0	0	1	5	1	0
186	1	1	2	66	2	8246	1	1	T1	N0	M0	1	T1	N0	M0	0	0	0	0	10	0	0	0	0	70	0	0
187	1	1	2	74	2	8246	1	1	T1	N0	M0	1	T1	N0	M0	1	3	0	0	19	6	0	0	0	68	0	1
188	3	2	2	59	3	8246	1	1	T1	N0	M0	1	T1	N0	M0	1	3	0	0	8	4	0	0	0	67	0	1
189	2	1	2	72	4	8246	1	3	T3	N0	M0	3	T4	N0	M0	0	0	0	0	20	0	0	0	0	56	0	0
190	1	1	2	64	3	8246	1	4	T3	N1	M0	3	T2	N1	M0	1	3	0	0	20	6	2	0.33	0	63	0	1
191	1	1	2	59	1	8246	1	4	T3	N1	M0	3	T2	N1	M0	1	3	0	0	32	24	2	0.08	0	64	0	1
192	1	1	2	67	1	8246	3	6	T2	N0	M1	4	T2	N0	M1	0	0	0	1	40	0	0	0	1	1	1	1
193	1	1	2	50	3	8246	1	6	T3	N1	M1	4	T4	N1	M1	1	3	0	0	42	13	3	0.23	0	60	0	1
194	1	1	2	66	4	8246	1	3	T3	N0	M0	2	T3	N0	M0	1	3	0	0	73	20	0	0	0	64	0	0
195	1	1	2	47	4	8246	1	4	T3	N1	M0	3	T3	N1	M0	1	3	0	0	80	10	1	0.1	0	70	0	1
196	1	2	2	24	1	8246	1	2	T2	N0	M0	2	T2	N0	M0	1	3	0	0	30	16	0	0	0	54	0	0
197	1	1	2	55	4	8246	1	1	T1	N0	M0	1	T1	N0	M0	1	3	0	0	11	6	0	0	0	51	0	1
198	1	2	2	59	2	8246	1	1	T1	N0	M0	1	T1	N0	M0	1	0	0	0	13	0	0	0	0	57	0	0
199	1	1	2	65	2	8246	1	1	T1	N0	M0	1	T1	N0	M0	1	3	0	0	18	13	0	0	0	54	0	1
200	1	1	2	58	3	8246	2	3	T3	N0	M0	3	T4	N0	M0	1	1	0	0	85	3	0	0	0	50	0	1
201	1	1	2	60	2	8246	1	1	T1	N0	M0	1	T1	N0	M0	1	1	0	0	18	1	0	0	0	49	0	1
202	1	2	2	50	4	8246	1	1	T1	N0	M0	1	T1	N0	M0	1	0	0	0	9	0	0	0	0	46	0	1
203	1	1	2	60	2	8246	1	2	T2	N0	M0	2	T2	N0	M0	1	1	0	0	21	2	0	0	0	53	0	0
204	1	1	2	76	2	8246	1	1	T1	N0	M0	1	T1	N0	M0	1	0	0	0	11	16	0	0	0	49	0	1
205	2	1	2	46	4	8246	1	3	T3	N0	M0	1	T1	N0	M0	1	0	0	0	10	0	0	0	0	23	0	1
206	2	2	2	80	2	8246	1	3	T3	N0	M0	2	T2	N0	M0	1	0	0	0	20	0	0	0	0	49	0	1
207	2	2	2	43	3	8246	1	3	T3	N0	M0	1	T1	N0	M0	1	3	0	0	19	30	0	0	0	55	0	1
208	1	1	2	70	1	8246	3	4	T3	N1	M0	3	T2	N1	M0	1	3	0	0	30	41	8	0.2	0	2	1	1
209	1	2	2	52	3	8246	1	2	T2	N0	M0	2	T3	N0	M0	1	3	0	0	65	16	0	0	0	52	0	1
210	1	1	2	69	3	8246	1	1	T1	N0	M0	1	T1	N0	M0	1	3	0	0	18	16	0	0	0	43	0	1
211	1	1	2	47	1	8246	1	3	T3	N0	M0	1	T1	N0	M0	1	1	0	0	15	1	0	0	0	42	0	1
212	1	2	2	68	1	8246	2	4	T3	N1	M0	3	T2	N1	M0	1	3	0	0	20	17	3	0.18	0	44	0	0
213	1	2	2	67	3	8246	1	1	T1	N0	M0	1	T1	N0	M0	1	0	0	0	18	0	0	0	0	38	0	1
214	1	1	2	55	4	8246	1	2	T2	N0	M0	2	T3	N0	M0	1	3	0	0	55	11	0	0	0	47	0	0
215	1	1	2	62	1	8246	1	2	T2	N0	M0	2	T2	N0	M0	1	0	0	0	35	0	0	0	0	55	0	1
216	1	2	2	79	1	8246	3	2	T2	N0	M0	2	T2	N0	M0	1	3	0	0	29	27	0	0	0	40	0	1
217	1	1	2	50	3	8246	1	4	T3	N1	M0	3	T3	N1	M0	1	3	0	0	50	17	6	0.35	0	45	0	1
218	1	2	2	39	3	8246	1	3	T3	N0	M0	2	T3	N0	M0	1	3	0	0	75	7	0	0	0	38	0	0
219	1	2	2	73	1	8246	2	2	T2	N0	M0	2	T2	N0	M0	1	0	0	0	21	0	0	0	0	41	0	1
220	2	1	2	61	4	8246	1	1	T1	N0	M0	1	T1	N0	M0	1	1	0	0	15	1	0	0	0	47	0	1
221	2	1	2	38	3	8246	1	2	T2	N0	M0	2	T2	N0	M0	1	3	0	0	35	13	0	0	0	41	0	0
222	1	1	2	55	2	8246	1	2	T2	N0	M0	2	T2	N0	M0	1	0	0	0	23	0	0	0	0	43	0	1
223	1	1	2	72	1	8246	1	2	T2	N0	M0	2	T3	N0	M0	1	3	0	0	48	5	0	0	0	43	0	1
224	1	1	2	66	3	8246	1	4	T3	N1	M0	3	T1	N1	M0	1	3	0	0	12	16	2	0.13	0	42	0	1
225	2	2	2	56	1	8246	1	4	T3	N1	M0	3	T3	N1	M0	1	3	0	0	105	19	2	0.11	0	38	0	0
226	1	1	2	66	3	8246	2	6	T3	N1	M1	4	T4	N1	M1	1	3	0	0	61	8	1	0.13	0	39	0	0
227	1	2	2	79	4	8246	1	6	T4	N0	M1	4	T4	N0	M1	0	0	1	0	55	0	0	0	1	5	1	1
228	1	1	2	51	3	8246	1	2	T2	N0	M0	2	T2	N0	M0	1	3	0	0	22	12	0	0	0	30	0	1
229	1	2	2	40	3	8150	1	6	T3	N1	M1	4	T4	N1	M1	0	0	1	1	41	0	0	0	1	33	1	0
230	1	1	2	69	4	8150	1	1	T1	N0	M0	1	T1	N0	M0	1	0	0	0	15	0	0	0	0	29	0	1
231	1	1	2	60	1	8246	1	3	T3	N0	M0	2	T2	N0	M0	1	3	0	0	30	7	0	0	0	26	0	1
232	1	1	2	73	4	8246	1	1	T1	N0	M0	1	T1	N0	M0	0	0	0	0	9	0	0	0	0	38	0	1
233	1	2	2	64	2	8013	3	4	T3	N1	M0	3	T4	N1	M0	1	3	0	1	20	28	3	0.11	0	9	0	0
234	1	1	2	59	3	8246	1	1	T1	N0	M0	1	T1	N0	M0	1	0	0	0	16	0	0	0	0	21	0	0
235	1	1	2	58	2	8013	3	6	T4	N1	M1	4	T4	N1	M1	0	0	0	1	23	0	0	0	1	4	1	1
236	1	2	2	83	1	8246	2	2	T2	N0	M0	2	T2	N0	M0	0	0	0	0	21	0	0	0	0	67	0	1
237	1	1	1	64	3	8150	2	6	T3	N0	M1	4	T3	N0	M1	1	3	0	1	90	4	0	0	1	79	1	1
238	1	1	1	76	1	8246	3	6	T2	N0	M1	4	T3	N0	M1	0	0	0	0	80	0	0	0	1	21	1	1
239	1	1	1	39	1	8150	2	4	T3	N1	M0	3	T2	N1	M0	1	3	1	1	32	11	2	0.18	0	145	0	1
240	1	2	1	55	2	8246	1	6	T3	N0	M1	4	T3	N0	M1	0	0	0	0	80	0	0	0	0	137	0	1
241	1	1	1	54	1	8150	2	5	T4	N1	M0	3	T4	N1	M0	1	3	1	1	38	14	1	0.07	0	121	0	1
242	1	1	1	65	2	8246	2	2	T2	N0	M0	2	T3	N0	M0	1	3	0	0	62	12	0	0	1	129	1	0
243	1	1	1	59	3	8246	1	6	T2	N0	M1	4	T3	N0	M1	1	0	0	0	150	0	0	0	0	126	0	1
244	1	2	1	79	3	8246	1	2	T2	N0	M0	2	T2	N0	M0	1	3	0	0	25	6	0	0	0	114	0	1
245	1	2	1	70	1	8246	3	4	T3	N1	M0	3	T2	N1	M0	1	3	0	0	20	13	1	0.08	1	11	1	0
246	2	2	1	56	2	8246	1	2	T2	N0	M0	2	T3	N0	M0	1	3	0	0	70	15	0	0	0	105	0	0
247	2	1	1	68	1	8246	1	6	T4	N1	M1	4	T4	N1	M1	0	0	0	1	65	0	0	0	1	53	1	0
248	2	1	1	68	3	8246	3	6	T4	N0	M1	4	T4	N0	M1	0	0	0	0	70	0	0	0	1	1	1	1
249	3	2	1	58	3	8246	1	1	T1	N0	M0	1	T1	N0	M0	1	1	0	0	7	3	0	0	0	95	0	1
250	1	1	1	39	2	8246	1	4	T1	N1	M0	3	T1	N1	M0	1	3	0	0	18	17	2	0.12	0	104	0	0
251	2	1	1	66	3	8246	3	6	T2	N0	M1	4	T2	N0	M1	0	0	1	0	23	0	0	0	1	2	1	0
252	1	2	1	75	1	8246	3	4	T3	N1	M0	3	T4	N1	M0	1	3	1	1	30	23	1	0.04	1	31	1	1
253	1	1	1	60	1	8246	1	4	T3	N1	M0	3	T2	N1	M0	1	3	0	0	40	19	8	0.42	0	99	0	1
254	1	2	1	55	4	8246	1	6	T2	N1	M1	4	T3	N1	M1	1	3	1	0	42	8	4	0.5	0	67	0	1
255	2	2	1	79	1	8246	1	2	T2	N0	M0	2	T2	N0	M0	0	0	0	0	23	0	0	0	0	98	0	0
256	2	2	1	56	4	8246	1	4	T3	N1	M0	3	T4	N1	M0	1	3	1	0	115	11	4	0.36	1	21	1	0
257	1	2	1	48	1	8246	1	6	T2	N1	M1	4	T2	N1	M1	0	0	0	1	36	0	0	0	1	21	1	0
258	1	2	1	35	2	8246	1	4	T2	N1	M0	3	T2	N1	M0	1	3	0	0	31	5	3	0.6	0	89	0	1
259	2	1	1	32	1	8246	2	6	T3	N1	M1	4	T4	N1	M1	1	3	0	0	60	17	4	0.24	0	90	0	0
260	1	1	1	62	4	8246	1	3	T3	N0	M0	3	T4	N0	M0	1	1	0	0	90	1	0	0	0	89	0	1
261	1	1	1	54	3	8246	1	4	T3	N1	M0	3	T3	N1	M0	1	1	0	0	65	2	2	1	1	82	1	0
262	2	2	1	65	4	8246	1	3	T3	N0	M0	3	T4	N0	M0	1	1	0	0	150	1	0	0	0	88	0	1
263	2	2	1	68	1	8246	1	5	T4	N1	M0	3	T4	N1	M0	1	3	0	0	45	19	1	0.05	0	18	1	0
264	2	1	1	66	4	8246	2	4	T3	N1	M0	3	T1	N1	M0	1	1	0	0	18	3	1	0.33	0	84	0	1
265	1	2	1	63	3	8246	1	4	T1	N1	M0	3	T1	N1	M0	1	3	0	0	10	8	1	0.13	0	78	0	0
266	1	1	1	85	1	8246	3	6	T3	N0	M1	4	T4	N0	M1	0	0	0	0	50	0	0	0	1	1	1	1
267	1	2	1	53	4	8246	2	3	T3	N0	M0	1	T1	N0	M0	1	3	0	1	17	12	0	0	0	80	0	0
268	2	2	1	68	1	8150	3	6	T3	N1	M1	4	T2	N1	M1	1	3	0	0	32	11	6	0.55	0	74	0	0
269	1	1	1	77	4	8246	1	2	T2	N0	M0	2	T3	N0	M0	1	0	0	0	135	0	0	0	0	73	0	1
270	1	2	1	31	4	8246	1	6	T2	N1	M1	4	T3	N1	M1	1	3	0	1	52	37	3	0.08	0	78	0	0
271	1	2	1	70	3	8246	1	4	T1	N1	M0	3	T1	N1	M0	1	1	0	0	18	1	1	1	0	78	0	1
272	1	2	1	57	3	8246	1	6	T3	N1	M1	4	T3	N1	M1	1	3	0	1	55	7	1	0.14	0	75	0	1
273	1	1	2	74	2	8246	1	1	T1	N0	M0	1	T1	N0	M0	0	0	0	0	11	0	0	0	0	59	0	1
274	1	1	2	41	3	8246	1	6	T3	N1	M1	4	T3	N1	M1	1	3	0	0	41	14	1	0.07	1	8	1	0
275	2	1	2	72	3	8246	2	6	T2	N1	M1	4	T3	N1	M1	1	3	0	0	72	10	2	0.2	0	69	0	1
276	1	1	2	21	3	8246	1	6	T3	N1	M1	4	T4	N1	M1	1	3	0	0	65	7	2	0.29	1	45	1	0
277	1	2	2	65	3	8246	3	4	T3	N1	M0	3	T3	N1	M0	1	3	0	1	70	13	1	0.08	0	53	0	1
278	3	2	2	35	3	8246	1	4	T3	N1	M0	3	T4	N1	M0	1	3	0	0	45	34	6	0.18	0	6	0	1
279	1	1	2	62	4	8246	1	2	T2	N0	M0	2	T2	N0	M0	1	1	0	0	30	3	0	0	0	56	0	1
280	1	2	2	58	3	8246	3	6	T2	N0	M1	4	T2	N0	M1	0	0	1	1	28	0	0	0	1	5	1	1
281	1	1	2	63	3	8246	1	2	T2	N0	M0	2	T3	N0	M0	1	0	0	0	72	0	0	0	0	48	0	1
282	1	1	2	29	3	8150	1	2	T2	N0	M0	2	T3	N0	M0	1	3	0	0	45	7	0	0	0	50	0	0
283	1	1	2	62	1	8246	3	6	T3	N0	M1	4	T3	N0	M1	0	0	0	1	75	0	0	0	1	13	1	1
284	1	1	2	70	2	8246	1	1	T1	N0	M0	1	T1	N0	M0	1	1	0	0	8	3	0	0	0	52	0	1
285	1	1	2	37	4	8246	2	6	T2	N1	M1	4	T3	N1	M1	0	0	0	0	94	0	0	0	0	44	0	1
286	1	2	2	62	4	8246	1	6	T3	N1	M1	4	T2	N1	M1	1	3	0	0	40	10	1	0.1	0	55	0	1
287	1	1	2	63	1	8246	2	2	T2	N0	M0	2	T2	N0	M0	1	3	0	0	39	22	0	0	0	48	0	1
288	1	2	2	70	1	8246	3	2	T2	N0	M0	2	T2	N0	M0	1	3	0	0	25	24	0	0	0	58	0	0
289	2	1	2	52	1	8246	1	2	T2	N0	M0	2	T2	N0	M0	1	3	0	0	23	6	0	0	0	41	0	0
290	1	1	2	84	3	8246	1	3	T3	N0	M0	2	T2	N0	M0	1	3	0	0	35	9	0	0	0	47	0	1
291	1	1	2	62	1	8246	1	2	T2	N0	M0	2	T3	N0	M0	1	3	0	0	47	19	0	0	0	42	0	1
292	2	1	2	66	3	8246	1	1	T1	N0	M0	1	T1	N0	M0	1	3	0	0	15	11	0	0	0	57	0	1
293	1	2	2	49	4	8246	1	4	T2	N1	M0	3	T3	N1	M0	1	3	0	0	66	10	1	0.1	0	37	0	0
294	1	1	2	58	3	8150	1	2	T2	N0	M0	2	T2	N0	M0	1	1	0	0	40	2	0	0	0	42	0	0
295	3	2	2	31	3	8246	1	6	T2	N1	M1	4	T3	N1	M1	0	0	1	0	66	0	0	0	0	34	0	0
296	1	2	2	52	3	8246	1	1	T1	N0	M0	1	T1	N0	M0	1	1	0	0	17	2	0	0	0	36	0	1
297	1	2	2	70	1	8246	1	1	T1	N0	M0	1	T1	N0	M0	1	1	0	0	17	1	0	0	0	37	0	0
298	2	2	2	58	1	8246	2	4	T1	N1	M0	3	T1	N1	M0	1	3	0	0	15	8	1	0.13	0	35	0	1
299	1	1	2	74	3	8246	2	3	T3	N0	M0	1	T1	N0	M0	1	3	0	0	11	14	0	0	0	8	1	1
300	1	2	2	58	3	8246	1	1	T1	N0	M0	1	T1	N0	M0	1	1	0	0	10	1	0	0	0	39	0	1
301	1	1	2	71	2	8246	1	1	T1	N0	M0	1	T1	N0	M0	1	3	0	0	14	25	0	0	0	13	1	1
302	1	1	2	47	4	8246	2	3	T3	N0	M0	3	T4	N0	M0	0	0	0	1	136	0	0	0	0	35	0	1
303	1	2	2	59	1	8246	1	1	T1	N0	M0	1	T1	N0	M0	1	3	0	0	15	7	0	0	0	45	0	1
304	2	2	2	42	1	8246	1	1	T1	N0	M0	1	T1	N0	M0	1	3	0	0	13	8	0	0	0	20	0	0
305	2	2	2	59	4	8246	3	6	T2	N1	M1	4	T3	N1	M1	0	0	0	0	150	0	0	0	1	1	1	0
306	1	2	2	52	2	8246	1	1	T1	N0	M0	1	T1	N0	M0	0	0	0	0	17	0	0	0	0	13	0	0
307	1	1	2	79	1	8246	1	1	T1	N0	M0	1	T1	N0	M0	1	3	0	0	10	21	0	0	0	23	0	0
308	2	1	2	50	4	8013	3	6	T1	N1	M1	4	T1	N1	M1	0	0	1	1	16	0	0	0	1	9	1	0
309	1	2	2	76	3	8246	1	4	T2	N1	M0	3	T2	N1	M0	1	3	0	0	35	6	4	0.67	0	22	0	1
310	1	1	2	72	3	8246	1	6	T3	N0	M1	4	T4	N0	M1	1	3	0	0	35	9	0	0	1	9	1	0
311	3	1	1	72	1	8246	3	4	T2	N1	M0	3	T3	N1	M0	0	0	0	0	42	97	97	1	1	1	1	1
312	3	1	1	60	1	8246	3	6	T2	N0	M1	4	T3	N0	M1	0	0	0	1	47	0	0	0	1	13	1	1
313	1	1	1	60	3	8246	1	3	T3	N0	M0	2	T3	N0	M0	1	0	0	0	110	0	0	0	0	148	0	0
314	1	2	1	67	4	8246	1	1	T1	N0	M0	1	T1	N0	M0	1	0	0	0	12	0	0	0	0	99	1	0
315	3	1	1	40	3	8246	3	6	T2	N0	M1	4	T2	N0	M1	0	0	0	1	30	0	0	0	0	116	0	1
316	1	1	1	70	4	8246	2	2	T2	N0	M0	2	T3	N0	M0	1	3	0	0	80	10	0	0	0	104	0	1
317	3	1	1	32	1	8246	1	4	T3	N1	M0	3	T1	N1	M0	1	3	0	0	15	12	1	0.08	0	102	0	1
318	3	2	1	55	1	8246	1	4	T2	N1	M0	3	T2	N1	M0	1	1	0	0	24	1	1	1	0	113	0	1
319	3	1	1	52	4	8246	1	4	T3	N1	M0	3	T4	N1	M0	1	3	0	0	80	5	1	0.2	0	103	0	1
320	3	2	1	48	1	8246	1	6	T3	N1	M1	4	T2	N1	M1	1	3	0	0	25	24	1	0.04	0	105	0	0
321	3	1	1	52	3	8246	1	5	T4	N1	M0	3	T4	N1	M0	1	3	0	0	60	8	2	0.25	0	82	0	0
322	3	2	2	55	4	8246	1	2	T2	N0	M0	2	T2	N0	M0	1	0	0	0	27	0	0	0	0	59	0	1
323	1	1	1	64	3	8150	1	1	T1	N0	M0	1	T1	N0	M0	1	0	0	0	15	0	0	0	0	74	0	1
324	3	2	1	90	3	8246	3	6	T3	N1	M1	4	T3	N1	M1	1	1	1	0	50	2	1	0.5	1	5	1	1
325	3	2	2	52	3	8246	1	3	T3	N0	M0	2	T2	N0	M0	1	3	0	0	39	8	0	0	0	63	0	1
326	3	1	2	56	2	8246	1	4	T2	N1	M0	3	T3	N1	M0	1	3	0	0	45	5	2	0.4	0	68	0	1
327	3	2	2	22	2	8246	1	1	T1	N0	M0	1	T1	N0	M0	1	3	0	0	8	12	0	0	0	62	0	0
328	2	1	2	54	3	8246	2	4	T2	N1	M0	3	T3	N1	M0	1	3	0	0	43	12	4	0.33	0	60	0	0
329	1	1	2	74	3	8246	2	2	T2	N0	M0	2	T2	N0	M0	1	0	0	0	23	0	0	0	0	60	0	1
330	3	1	2	61	1	8246	3	6	T3	N1	M1	4	T2	N1	M1	1	3	0	1	30	8	4	0.5	1	12	1	1
331	3	2	2	43	4	8246	1	6	T3	N1	M1	4	T3	N1	M1	1	3	0	0	100	15	1	0.07	0	65	0	0
332	3	2	2	48	1	8246	1	2	T2	N0	M0	2	T2	N0	M0	1	3	0	0	35	7	0	0	0	52	0	0
333	3	1	2	48	3	8246	1	3	T3	N0	M0	2	T3	N0	M0	1	3	0	0	50	6	0	0	0	51	0	0
334	3	2	2	88	2	8246	1	4	T2	N1	M0	3	T3	N1	M0	1	3	0	0	65	9	2	0.22	0	55	0	1
335	1	1	2	66	1	8246	1	2	T2	N0	M0	2	T3	N0	M0	1	3	0	0	55	5	0	0	0	57	0	0
336	3	1	2	57	3	8246	1	1	T1	N0	M0	1	T1	N0	M0	1	0	0	0	15	0	0	0	0	55	0	0
337	3	2	2	84	2	8246	1	2	T2	N0	M0	2	T2	N0	M0	1	0	0	0	21	0	0	0	0	51	0	0
338	3	1	2	58	1	8246	1	1	T1	N0	M0	1	T1	N0	M0	1	3	0	0	17	14	0	0	0	52	0	1
339	3	2	2	35	3	8246	1	6	T3	N0	M1	4	T3	N0	M1	1	3	0	1	105	4	0	0	0	41	0	0
340	3	1	2	59	2	8013	3	6	T4	N0	M1	4	T4	N0	M1	0	0	0	0	44	0	0	0	1	3	1	0
341	3	1	2	88	1	8246	3	2	T2	N0	M0	2	T2	N0	M0	0	0	0	0	32	0	0	0	1	1	1	1
342	3	1	2	71	1	8246	1	2	T2	N0	M0	2	T2	N0	M0	1	3	0	0	25	14	0	0	0	31	0	0
343	3	2	2	85	2	8246	2	2	T2	N0	M0	2	T2	N0	M0	1	3	0	0	28	5	0	0	0	35	0	1
344	3	2	1	53	3	8246	2	2	T2	N0	M0	2	T3	N0	M0	1	3	0	0	65	18	0	0	0	120	0	1
345	3	1	2	41	3	8246	1	1	T1	N0	M0	2	T2	N0	M0	1	0	0	0	20	0	0	0	0	19	0	1
346	1	2	2	56	1	8246	3	6	T3	N1	M1	4	T4	N1	M1	0	0	0	0	85	0	0	0	0	1	1	1
347	1	2	2	27	3	8246	1	1	T1	N0	M0	1	T1	N0	M0	1	0	0	0	16	0	0	0	0	15	0	1
348	3	1	2	70	4	8246	1	1	T1	N0	M0	1	T1	N0	M0	1	1	0	0	14	1	0	0	0	17	0	0
349	1	2	1	59	1	8246	1	5	T4	N0	M0	3	T4	N0	M0	1	1	0	0	90	4	0	0	0	111	0	1
350	1	2	1	41	4	8246	2	4	T1	N1	M0	3	T1	N1	M0	1	3	0	1	15	7	2	0.29	0	153	0	1
351	1	1	1	66	1	8246	1	3	T3	N0	M0	2	T2	N0	M0	1	3	0	0	38	5	0	0	0	155	0	1
352	1	2	1	47	1	8246	1	6	T3	N1	M1	4	T2	N1	M1	1	3	0	0	30	8	3	0.38	0	149	0	1
353	1	1	1	84	3	8246	1	3	T3	N0	M0	2	T3	N0	M0	1	1	0	0	50	1	0	0	1	29	1	1
354	1	2	2	51	3	8246	3	2	T2	N0	M0	2	T2	N0	M0	1	1	0	0	21	3	0	0	0	61	0	0
355	2	2	1	42	3	8246	2	2	T2	N0	M0	2	T2	N0	M0	1	1	0	0	30	2	0	0	0	149	0	0
356	1	1	1	69	1	8246	3	6	T3	N1	M1	4	T3	N1	M1	0	0	1	1	47	0	0	0	1	17	1	1
357	1	2	1	43	4	8246	2	6	T2	N0	M1	4	T2	N0	M1	0	0	0	0	27	0	0	0	1	71	1	1
358	1	1	1	33	3	8246	2	3	T3	N0	M0	2	T2	N0	M0	1	1	0	0	30	1	0	0	0	140	0	1
359	1	2	1	70	2	8246	3	6	T4	N1	M1	4	T4	N1	M1	1	3	0	0	42	20	8	0.4	0	106	1	1
360	1	2	1	50	1	8246	1	2	T2	N0	M0	2	T2	N0	M0	1	0	0	0	29	0	0	0	0	131	0	1
361	1	1	1	77	3	8246	2	2	T2	N0	M0	2	T2	N0	M0	1	1	0	0	30	2	0	0	0	131	0	1
362	1	1	1	42	1	8246	1	4	T3	N1	M0	3	T1	N1	M0	1	3	0	0	15	18	8	0.44	0	131	0	0
363	1	2	1	56	3	8246	1	3	T3	N0	M0	2	T3	N0	M0	1	3	0	0	47	4	0	0	0	128	0	1
364	1	1	1	52	1	8246	1	2	T2	N0	M0	2	T3	N0	M0	1	3	0	0	49	12	0	0	0	127	0	1
365	1	2	1	39	3	8246	2	4	T2	N1	M0	3	T2	N1	M0	1	3	0	0	25	4	1	0.25	0	123	0	1
366	1	2	1	30	4	8246	2	6	T3	N1	M1	4	T2	N1	M1	1	1	0	1	35	3	3	1	0	132	0	1
367	1	1	1	49	4	8246	1	1	T1	N0	M0	1	T1	N0	M0	0	0	0	0	0	0	0	0	0	39	1	0
368	1	1	1	59	2	8150	1	6	T2	N1	M1	4	T2	N1	M1	1	3	0	0	35	6	2	0.33	1	45	1	1
369	1	2	1	48	1	8246	1	6	T1	N0	M1	4	T1	N0	M1	0	0	1	0	17	0	0	0	1	85	1	0
370	1	1	1	51	3	8246	1	2	T2	N0	M0	2	T2	N0	M0	1	1	0	0	20	1	0	0	0	119	0	1
371	1	1	1	52	2	8246	1	2	T2	N0	M0	2	T2	N0	M0	1	1	0	0	24	2	0	0	0	115	0	1
372	2	1	1	41	2	8246	1	1	T1	N0	M0	1	T1	N0	M0	1	1	0	0	13	1	0	0	0	117	0	1
373	1	2	1	71	3	8246	2	4	T3	N1	M0	3	T3	N1	M0	1	3	0	0	80	5	5	1	0	111	0	1
374	1	1	1	86	2	8246	1	2	T2	N0	M0	2	T3	N0	M0	0	0	0	0	52	0	0	0	0	1	1	1
375	1	1	1	55	3	8246	2	6	T2	N1	M1	4	T3	N1	M1	1	1	0	1	45	3	1	0.33	0	102	0	1
376	1	1	1	79	2	8246	2	6	T3	N0	M1	4	T3	N0	M1	1	1	0	0	51	1	0	0	1	70	1	1
377	1	2	1	47	1	8013	2	4	T2	N1	M0	3	T2	N1	M0	1	3	0	0	30	6	1	0.17	1	19	1	0
378	1	2	1	51	4	8246	2	4	T3	N1	M0	3	T4	N1	M0	1	3	0	0	130	7	2	0.29	0	102	0	1
379	1	2	1	78	2	8246	2	2	T2	N0	M0	2	T2	N0	M0	1	3	0	0	23	8	0	0	0	96	0	1
380	1	2	1	73	3	8246	2	2	T2	N0	M0	2	T3	N0	M0	1	1	0	0	95	2	0	0	0	35	1	1
381	1	1	1	65	3	8246	1	6	T2	N0	M1	4	T3	N0	M1	1	3	0	0	85	9	0	0	0	99	0	1
382	1	1	1	75	4	8246	1	4	T2	N1	M0	3	T3	N1	M0	1	1	0	0	75	3	3	1	1	45	1	1
383	1	1	1	61	2	8150	1	6	T3	N1	M1	4	T4	N1	M1	1	3	0	0	100	9	9	1	1	56	1	0
384	1	1	1	61	1	8246	2	3	T3	N0	M0	3	T4	N0	M0	0	0	0	1	100	0	0	0	1	42	1	1
385	1	1	1	54	2	8246	2	2	T2	N0	M0	2	T3	N0	M0	1	0	0	0	70	0	0	0	0	94	0	1
386	1	1	2	60	1	8246	2	4	T1	N1	M0	3	T1	N1	M0	1	1	0	0	18	3	2	0.67	0	57	0	1
387	1	2	1	77	2	8246	2	1	T1	N0	M0	1	T1	N0	M0	1	0	0	0	19	0	0	0	0	89	0	1
388	1	2	1	68	1	8246	1	4	T3	N1	M0	3	T2	N1	M0	1	3	0	0	28	23	4	0.17	0	94	0	1
389	1	1	1	27	1	8150	1	2	T2	N0	M0	2	T3	N0	M0	1	3	0	0	70	21	0	0	0	88	0	1
390	1	1	1	56	4	8246	1	6	T2	N0	M1	4	T3	N0	M1	0	0	0	0	48	0	0	0	1	5	1	1
391	1	2	1	81	3	8246	1	6	T2	N0	M1	4	T3	N0	M1	0	0	0	0	60	0	0	0	1	32	1	1
392	1	2	1	48	3	8246	2	6	T2	N1	M1	4	T3	N1	M1	1	3	0	1	54	30	12	0.4	0	90	0	1
393	1	1	1	69	4	8246	1	1	T1	N0	M0	1	T1	N0	M0	1	0	0	0	8	0	0	0	0	87	0	0
394	1	2	1	73	4	8246	2	4	T3	N1	M0	3	T4	N1	M0	0	0	0	0	49	0	0	0	0	72	0	1
395	1	2	1	55	4	8246	1	1	T1	N0	M0	1	T1	N0	M0	0	0	0	0	6	0	0	0	0	86	0	1
396	1	1	1	42	1	8246	3	4	T3	N1	M0	3	T4	N1	M0	1	3	0	0	56	14	12	0.86	1	57	1	1
397	1	1	1	81	1	8246	1	4	T3	N1	M0	3	T4	N1	M0	1	3	0	0	40	12	1	0.08	0	9	1	1
398	1	2	1	66	1	8246	3	2	T2	N0	M0	2	T3	N0	M0	0	0	1	1	65	0	0	0	1	65	1	1
399	1	2	1	39	1	8246	1	6	T2	N1	M1	4	T2	N1	M1	1	3	0	0	40	11	9	0.82	1	34	1	1
400	1	1	1	64	1	8150	3	4	T3	N1	M0	3	T2	N1	M0	1	3	0	0	38	11	3	0.27	1	31	1	1
401	1	1	1	30	4	8246	2	6	T1	N0	M1	4	T1	N0	M1	1	0	0	0	13	0	0	0	0	86	0	0
402	1	2	1	79	4	8246	1	2	T2	N0	M0	2	T2	N0	M0	0	0	0	0	32	95	0	0	1	5	1	1
403	1	1	1	59	2	8246	2	2	T2	N0	M0	2	T2	N0	M0	1	0	0	0	20	0	0	0	0	77	0	0
404	1	2	1	77	3	8246	1	6	T1	N0	M1	4	T2	N0	M1	1	1	0	0	20	2	0	0	0	74	0	1
405	1	2	2	58	1	8246	1	6	T2	N0	M1	4	T2	N0	M1	0	0	0	0	25	0	0	0	0	71	0	1
406	1	2	2	79	2	8150	1	4	T2	N1	M0	3	T2	N1	M0	1	1	0	0	21	3	1	0.33	0	66	0	1
407	1	2	2	63	4	8246	1	2	T2	N0	M0	2	T3	N0	M0	1	3	0	0	130	11	0	0	0	68	0	1
408	1	2	2	38	3	8246	2	4	T3	N1	M0	3	T1	N1	M0	1	3	0	0	18	21	1	0.05	0	61	0	1
409	1	1	2	60	4	8246	2	6	T2	N1	M1	4	T3	N1	M1	0	0	0	1	66	0	0	0	1	57	1	1
410	1	1	1	62	4	8246	2	3	T3	N0	M0	2	T2	N0	M0	1	3	0	0	25	4	0	0	0	111	0	1
411	1	2	1	61	1	8150	2	1	T1	N0	M0	1	T1	N0	M0	1	3	0	0	16	10	0	0	0	73	0	1
412	1	1	1	78	2	8246	2	2	T2	N0	M0	2	T2	N0	M0	0	0	0	0	35	0	0	0	0	32	1	1
413	1	1	1	51	4	8246	2	2	T2	N0	M0	2	T3	N0	M0	1	0	0	0	50	0	0	0	0	78	0	1
414	1	1	2	47	3	8246	1	2	T2	N0	M0	2	T2	N0	M0	1	1	0	0	32	3	0	0	0	70	0	1
415	1	1	2	44	1	8246	1	2	T2	N0	M0	2	T2	N0	M0	1	0	0	0	32	0	0	0	0	62	0	1
416	1	2	2	33	3	8246	1	6	T3	N1	M1	4	T1	N1	M1	1	3	0	0	18	12	1	0.08	0	59	0	0
417	1	1	2	58	2	8246	2	6	T2	N1	M1	4	T2	N1	M1	0	0	1	1	30	0	0	0	1	7	1	1
418	1	1	2	53	4	8246	2	2	T2	N0	M0	2	T3	N0	M0	1	3	0	0	74	9	0	0	0	59	0	1
419	1	2	2	59	3	8246	1	2	T2	N0	M0	2	T3	N0	M0	1	1	0	0	130	3	0	0	0	57	0	1
420	1	2	1	75	2	8246	2	4	T3	N1	M0	3	T2	N1	M0	1	3	0	0	23	4	1	0.25	0	84	0	1
421	1	2	2	64	2	8246	1	4	T2	N1	M0	3	T3	N1	M0	1	3	0	0	55	13	3	0.23	0	49	0	1
422	1	2	2	85	4	8246	2	1	T1	N0	M0	1	T1	N0	M0	1	0	0	0	8	0	0	0	0	51	1	1
423	1	1	2	75	3	8246	1	1	T1	N0	M0	1	T1	N0	M0	1	0	0	0	8	0	0	0	0	49	0	1
424	1	2	2	52	4	8246	2	6	T4	N1	M1	4	T4	N1	M1	0	0	0	0	60	0	0	0	0	67	0	1
425	1	2	2	68	1	8246	3	4	T3	N1	M0	3	T4	N1	M0	1	3	0	1	83	12	4	0.33	0	51	0	1
426	1	2	2	72	3	8246	1	2	T2	N0	M0	2	T2	N0	M0	1	0	0	0	23	0	0	0	0	56	0	1
427	3	2	2	62	4	8246	1	1	T1	N0	M0	1	T1	N0	M0	1	3	0	0	11	6	0	0	0	49	0	1
428	1	2	2	54	2	8246	2	1	T1	N0	M0	1	T1	N0	M0	1	0	0	0	15	0	0	0	0	50	0	1
429	1	1	2	80	1	8246	2	2	T2	N0	M0	2	T3	N0	M0	0	0	0	0	46	0	0	0	0	53	0	1
430	1	2	2	21	3	8246	3	6	T3	N1	M1	4	T2	N1	M1	1	1	0	1	25	3	3	1	0	44	0	0
431	1	1	2	55	4	8246	1	6	T2	N1	M1	4	T2	N1	M1	1	3	0	0	31	4	1	0.25	1	28	1	0
432	1	2	2	64	4	8246	2	5	T4	N0	M0	3	T4	N0	M0	0	0	0	1	105	0	0	0	0	44	0	1
433	1	2	2	45	3	8246	1	6	T3	N0	M1	4	T2	N0	M1	1	3	1	0	32	21	0	0	0	44	0	1
434	1	2	2	33	3	8246	1	6	T3	N1	M1	4	T3	N1	M1	1	1	0	0	60	2	2	1	0	49	0	1
435	1	1	2	54	3	8246	1	6	T3	N1	M1	4	T3	N1	M1	1	3	0	0	78	18	10	0.56	1	28	1	0
436	1	2	2	75	3	8246	1	2	T2	N0	M0	2	T3	N0	M0	1	0	0	0	90	0	0	0	0	44	0	1
437	1	2	2	77	4	8246	1	6	T2	N0	M1	4	T3	N0	M1	1	0	0	0	130	0	0	0	0	46	0	1
438	1	2	2	21	3	8246	2	1	T1	N0	M0	2	T2	N0	M0	1	3	0	0	20	9	0	0	0	55	0	0
439	1	2	2	59	1	8246	1	6	T3	N1	M1	4	T3	N1	M1	1	3	0	1	41	24	6	0.25	0	37	0	1
440	1	2	2	74	1	8246	1	1	T1	N0	M0	1	T1	N0	M0	0	0	0	0	9	0	0	0	0	29	1	1
441	1	1	2	83	3	8246	1	6	T3	N1	M1	4	T4	N1	M1	1	3	0	0	75	12	1	0.08	1	36	1	1
442	1	1	2	38	2	8246	1	1	T1	N0	M0	1	T1	N0	M0	0	0	0	0	10	0	0	0	0	38	0	0
443	1	2	2	68	1	8246	2	4	T3	N1	M0	3	T3	N1	M0	1	3	0	0	74	8	6	0.75	0	38	0	1
444	1	1	2	65	3	8246	1	1	T1	N0	M0	1	T1	N0	M0	1	0	0	0	18	0	0	0	0	60	0	1
445	1	2	2	60	1	8246	1	4	T2	N1	M0	3	T3	N1	M0	1	3	0	0	65	31	7	0.23	0	32	0	1
446	1	2	1	55	3	8150	2	2	T2	N0	M0	2	T2	N0	M0	1	0	0	0	28	0	0	0	0	84	0	1
447	1	1	2	45	1	8246	1	5	T4	N0	M0	3	T4	N0	M0	0	0	0	1	126	0	0	0	0	33	0	1
448	1	2	2	54	1	8246	1	4	T3	N1	M0	3	T3	N1	M0	1	3	0	0	56	4	2	0.5	0	47	0	0
449	1	1	2	34	1	8246	1	4	T3	N1	M0	3	T2	N1	M0	1	3	0	0	25	19	1	0.05	0	31	0	0
450	1	1	2	77	3	8246	2	4	T2	N1	M0	3	T2	N1	M0	1	3	0	0	40	5	1	0.2	0	40	0	1
451	1	1	2	61	3	8246	1	1	T1	N0	M0	1	T1	N0	M0	1	3	0	0	17	5	0	0	0	39	0	0
452	1	2	2	66	1	8246	1	3	T3	N0	M0	2	T3	N0	M0	1	3	0	0	48	15	0	0	0	33	0	1
453	1	2	2	72	3	8246	2	3	T3	N0	M0	2	T2	N0	M0	1	3	0	0	27	13	0	0	0	30	0	1
454	1	1	2	58	1	8246	2	1	T1	N0	M0	1	T1	N0	M0	0	0	0	0	16	0	0	0	0	28	0	0
455	1	1	2	76	3	8246	1	2	T2	N0	M0	2	T3	N0	M0	1	3	0	0	48	12	0	0	0	16	1	0
456	1	1	2	55	1	8150	2	2	T2	N0	M0	2	T2	N0	M0	1	3	0	0	28	11	0	0	0	25	0	1
457	1	2	2	55	1	8246	2	6	T3	N0	M1	4	T3	N0	M1	0	0	0	0	45	0	0	0	0	32	0	0
458	1	2	2	73	3	8246	2	1	T1	N0	M0	1	T1	N0	M0	1	0	0	0	18	0	0	0	0	34	0	1
459	1	1	2	57	3	8150	2	1	T1	N0	M0	1	T1	N0	M0	1	1	0	0	18	3	0	0	0	25	0	1
460	1	1	2	51	3	8246	1	2	T2	N0	M0	2	T2	N0	M0	1	3	0	0	33	11	0	0	0	33	0	1
461	1	1	2	54	4	8246	2	2	T2	N0	M0	2	T3	N0	M0	0	0	0	0	45	0	0	0	0	28	0	1
462	1	1	2	64	2	8246	1	1	T1	N0	M0	1	T1	N0	M0	0	0	0	0	6	0	0	0	0	27	0	1
463	1	1	2	70	3	8246	1	2	T2	N0	M0	2	T2	N0	M0	1	0	0	0	28	0	0	0	0	16	0	1
464	1	1	2	63	3	8246	3	6	T3	N0	M1	4	T4	N0	M1	0	0	0	1	130	0	0	0	1	5	1	1
465	1	2	2	68	4	8246	1	1	T1	N0	M0	1	T1	N0	M0	1	1	0	0	1	2	0	0	0	15	0	1
466	3	1	1	50	3	8246	2	6	T2	N1	M1	4	T3	N1	M1	1	3	0	0	62	6	3	0.5	1	47	1	1
467	3	2	1	61	1	8246	1	4	T3	N1	M0	3	T3	N1	M0	1	1	0	0	65	37	3	0.08	0	147	0	1
468	1	2	1	38	4	8150	3	4	T2	N1	M0	3	T2	N1	M0	1	1	1	1	20	3	3	1	0	119	0	1
469	1	1	1	64	1	8246	1	6	T2	N1	M1	4	T2	N1	M1	1	0	0	0	24	12	1	0.08	0	91	1	1
470	1	2	2	48	3	8246	2	2	T2	N0	M0	2	T2	N0	M0	1	1	0	0	29	2	0	0	0	55	0	0
471	1	2	1	60	1	8150	1	6	T3	N1	M1	4	T4	N1	M1	1	3	0	0	50	15	12	0.8	0	126	0	0
472	2	2	1	69	1	8150	1	1	T1	N0	M0	1	T1	N0	M0	1	1	0	0	14	1	0	0	0	129	0	1
473	1	1	1	49	1	8246	1	2	T2	N0	M0	2	T3	N0	M0	1	3	0	0	76	20	0	0	0	75	0	1
474	1	1	1	48	3	8246	3	4	T3	N1	M0	3	T2	N1	M0	1	1	0	0	40	3	3	1	0	54	0	1
475	1	2	1	77	1	8246	1	6	T3	N0	M1	4	T4	N0	M1	0	0	0	1	35	0	0	0	1	3	1	1
476	1	1	1	64	3	8246	3	6	T3	N0	M1	4	T4	N0	M1	0	0	0	1	49	0	0	0	1	5	1	1
477	1	2	2	74	4	8246	1	3	T3	N0	M0	3	T4	N0	M0	0	0	0	1	80	0	0	0	0	44	1	1
478	1	1	1	75	4	8246	1	4	T2	N1	M0	3	T2	N1	M0	1	3	0	0	31	4	1	0.25	0	13	0	1
479	1	1	1	61	1	8246	1	1	T1	N0	M0	1	T1	N0	M0	1	0	0	0	17	0	0	0	0	82	0	1
480	1	1	2	66	4	8246	1	2	T2	N0	M0	2	T2	N0	M0	1	0	0	0	30	0	0	0	0	70	0	1
481	1	2	2	40	1	8246	1	2	T2	N0	M0	2	T2	N0	M0	1	0	0	0	25	0	0	0	0	56	0	0
482	3	1	2	61	1	8150	1	4	T3	N1	M0	3	T4	N1	M0	0	0	0	0	70	0	0	0	1	13	1	1
483	1	2	2	71	2	8246	3	3	T3	N0	M0	2	T3	N0	M0	0	0	1	1	123	0	0	0	1	21	1	0
484	1	2	2	70	3	8246	1	1	T1	N0	M0	1	T1	N0	M0	1	1	0	0	17	3	0	0	0	54	0	1
485	1	1	2	76	1	8246	1	6	T2	N0	M1	4	T2	N0	M1	0	0	0	1	37	0	0	0	1	15	1	1
486	1	1	2	47	1	8246	2	3	T3	N0	M0	2	T2	N0	M0	1	3	0	0	35	18	0	0	1	2	1	1
487	1	2	2	70	1	8246	1	6	T3	N1	M1	4	T4	N1	M1	0	0	0	0	29	0	0	0	0	35	0	0
488	1	1	2	79	1	8246	2	3	T3	N0	M0	3	T4	N0	M0	0	0	1	1	35	0	0	0	1	6	1	1
489	1	2	2	33	4	8246	1	2	T2	N0	M0	2	T3	N0	M0	1	1	0	0	100	3	0	0	0	26	0	0
490	1	2	2	34	3	8246	2	2	T2	N0	M0	2	T2	N0	M0	1	1	0	0	25	3	0	0	0	21	0	0
491	1	1	2	65	4	8150	2	3	T3	N0	M0	3	T4	N0	M0	0	3	0	0	25	5	0	0	0	47	0	1
492	3	2	2	71	1	8246	3	6	T3	N1	M1	4	T4	N1	M1	0	0	0	1	66	0	0	0	0	12	1	1
493	1	2	1	86	4	8246	2	6	T2	N0	M1	4	T3	N0	M1	0	0	0	0	90	0	0	0	1	1	1	1
494	1	1	1	80	2	8246	1	2	T2	N0	M0	2	T2	N0	M0	0	0	0	0	25	0	0	0	0	68	1	0
495	1	2	1	65	4	8246	2	6	T3	N1	M1	4	T4	N1	M1	1	0	0	0	70	97	1	0.01	0	135	0	1
496	1	2	1	77	4	8246	1	6	T3	N0	M1	4	T4	N0	M1	0	0	0	0	37	0	0	0	0	136	0	1
497	1	1	1	71	4	8150	1	6	T2	N0	M1	4	T2	N0	M1	0	0	0	0	32	0	0	0	0	12	1	1
498	1	1	1	41	3	8150	1	6	T4	N0	M1	4	T4	N0	M1	1	0	0	0	130	0	0	0	1	62	1	0
499	1	1	1	71	3	8246	2	2	T2	N0	M0	2	T3	N0	M0	1	3	0	0	75	14	0	0	1	25	1	1
500	1	1	1	68	3	8246	3	6	T4	N0	M1	4	T4	N0	M1	0	0	1	1	82	0	0	0	0	66	1	1
501	1	1	1	37	3	8150	1	4	T3	N1	M0	3	T4	N1	M0	1	3	0	0	134	10	2	0.2	0	102	0	1
502	2	1	1	82	4	8246	3	4	T3	N1	M0	3	T2	N1	M0	1	3	0	0	30	8	3	0.38	0	101	0	1
503	1	2	1	60	3	8150	1	4	T3	N1	M0	3	T2	N1	M0	1	1	0	0	35	10	6	0.6	0	101	0	1
504	1	2	1	60	3	8246	1	1	T1	N0	M0	1	T1	N0	M0	1	0	0	0	19	0	0	0	0	101	0	1
505	1	1	1	67	3	8150	1	2	T2	N0	M0	2	T2	N0	M0	1	1	0	0	24	1	0	0	0	101	0	0
506	1	1	1	56	1	8246	1	6	T3	N1	M1	4	T2	N1	M1	1	3	0	0	37	10	5	0.5	0	54	1	1
507	1	2	1	54	1	8150	1	4	T3	N1	M0	3	T2	N1	M0	1	3	0	0	35	17	6	0.35	0	83	0	1
508	3	1	1	39	1	8150	1	2	T2	N0	M0	2	T2	N0	M0	1	3	0	0	30	6	0	0	0	81	0	1
509	1	2	1	61	3	8246	1	4	T2	N1	M0	3	T2	N1	M0	1	3	0	0	38	14	1	0.07	0	79	0	0
510	1	2	1	71	1	8246	1	4	T3	N1	M0	3	T2	N1	M0	1	3	0	0	22	17	3	0.18	0	76	0	1
511	1	1	2	52	1	8246	1	5	T4	N0	M0	3	T4	N0	M0	1	3	1	0	35	3	0	0	1	51	1	0
512	1	2	2	41	2	8150	1	2	T2	N0	M0	2	T2	N0	M0	1	0	0	0	22	0	0	0	0	69	0	1
513	3	2	2	78	2	8246	1	6	T2	N0	M1	4	T3	N0	M1	1	0	0	0	70	0	0	0	1	19	1	0
514	1	2	2	36	4	8246	1	6	T3	N1	M1	4	T2	N1	M1	1	0	0	0	30	97	97	1	1	53	1	1
515	3	1	2	73	4	8150	1	1	T1	N0	M0	1	T1	N0	M0	1	0	0	0	10	0	0	0	0	66	0	1
516	1	2	2	59	1	8246	3	6	T2	N1	M1	4	T2	N1	M1	1	3	0	0	30	14	4	0.29	1	10	1	0
517	1	1	2	55	2	8150	2	6	T3	N1	M1	4	T2	N1	M1	1	1	0	1	40	98	2	0.02	0	64	0	1
518	1	1	2	53	3	8246	2	6	T3	N0	M1	4	T4	N0	M1	1	3	0	0	34	11	0	0	0	61	0	1
519	3	2	2	47	3	8246	1	2	T2	N0	M0	2	T2	N0	M0	1	3	0	0	26	4	0	0	0	61	0	0
520	1	2	2	75	3	8246	3	6	T3	N1	M1	4	T4	N1	M1	0	0	1	1	38	0	0	0	1	11	1	0
521	2	1	2	56	3	8150	1	4	T2	N1	M0	3	T3	N1	M0	1	1	0	0	53	1	1	1	0	53	0	1
522	1	2	2	72	1	8246	2	2	T2	N0	M0	2	T2	N0	M0	1	3	0	0	25	8	0	0	0	43	0	1
523	1	1	2	67	3	8246	1	2	T2	N0	M0	2	T2	N0	M0	1	0	0	0	25	0	0	0	0	42	0	1
524	1	2	2	63	3	8246	2	2	T2	N0	M0	2	T2	N0	M0	1	0	0	0	27	0	0	0	0	38	0	1
525	1	2	2	70	3	8246	2	6	T3	N1	M1	4	T4	N1	M1	1	1	0	0	39	2	1	0.5	0	36	0	0
526	1	1	2	80	1	8246	3	3	T3	N0	M0	3	T4	N0	M0	0	0	0	1	40	0	0	0	1	4	1	1
527	1	2	2	52	4	8246	2	3	T3	N0	M0	3	T4	N0	M0	1	3	0	0	120	16	0	0	0	30	0	1
528	1	2	2	39	2	8150	2	1	T1	N0	M0	1	T1	N0	M0	1	3	1	0	13	9	0	0	0	24	0	0
529	1	2	2	83	1	8246	3	6	T3	N1	M1	4	T4	N1	M1	0	0	0	0	75	0	0	0	0	2	1	1
530	1	1	2	75	1	8246	3	4	T3	N1	M0	3	T2	N1	M0	1	3	1	1	28	8	3	0.38	0	18	0	1
531	1	1	1	51	4	8246	1	2	T2	N0	M0	2	T2	N0	M0	1	3	0	0	22	5	0	0	0	155	0	1
532	3	2	1	41	1	8246	1	2	T2	N0	M0	2	T3	N0	M0	1	3	0	0	140	4	0	0	0	154	0	1
533	1	1	2	67	1	8246	1	1	T1	N0	M0	2	T2	N0	M0	1	3	0	0	20	30	0	0	0	57	0	1
534	1	1	1	53	3	8246	1	4	T2	N1	M0	3	T3	N1	M0	1	3	0	0	55	14	5	0.36	0	126	0	1
535	1	1	1	49	3	8246	3	4	T2	N1	M0	3	T2	N1	M0	1	3	1	1	27	14	4	0.29	1	11	1	1
536	1	1	1	42	1	8246	1	6	T3	N1	M1	4	T2	N1	M1	1	3	0	0	38	29	28	0.97	1	31	1	1
537	1	2	1	68	4	8246	1	4	T1	N1	M0	3	T1	N1	M0	1	3	0	0	19	29	2	0.07	0	102	0	1
538	1	1	1	56	3	8246	1	3	T3	N0	M0	2	T2	N0	M0	1	1	0	0	25	2	0	0	0	88	0	1
539	1	2	1	83	1	8246	3	6	T2	N0	M1	4	T2	N0	M1	0	0	0	1	23	0	0	0	1	16	1	1
540	1	2	1	35	1	8246	1	6	T3	N1	M1	4	T2	N1	M1	1	3	0	1	35	4	2	0.5	0	74	0	0
541	1	2	1	41	3	8246	1	4	T2	N1	M0	3	T3	N1	M0	1	3	0	0	55	7	1	0.14	0	73	0	1
542	1	2	1	41	3	8246	1	2	T2	N0	M0	2	T2	N0	M0	1	3	0	0	23	8	0	0	0	73	0	1
543	1	1	1	52	3	8246	1	4	T3	N1	M0	3	T4	N1	M0	1	3	0	0	25	6	2	0.33	0	90	0	1
544	1	1	2	54	1	8246	1	4	T2	N1	M0	3	T2	N1	M0	1	3	0	0	30	20	2	0.1	0	67	0	1
545	1	2	2	50	2	8246	1	4	T2	N1	M0	3	T2	N1	M0	1	3	0	0	40	22	1	0.05	0	66	0	0
546	1	1	2	58	1	8246	1	6	T3	N0	M1	4	T4	N0	M1	1	3	0	0	63	15	0	0	0	63	0	0
547	1	2	2	45	1	8246	1	6	T2	N1	M1	4	T2	N1	M1	0	0	0	0	22	0	0	0	0	12	0	0
548	1	2	2	37	3	8150	1	3	T3	N0	M0	3	T4	N0	M0	1	1	0	0	30	1	0	0	0	61	0	0
549	1	1	2	53	3	8150	1	2	T2	N0	M0	2	T2	N0	M0	1	3	0	0	25	4	0	0	0	66	0	1
550	1	1	2	68	4	8246	2	5	T4	N1	M0	3	T4	N1	M0	0	0	1	1	91	0	0	0	1	24	1	1
551	1	1	2	77	1	8246	1	4	T2	N1	M0	3	T2	N1	M0	1	3	0	0	25	19	1	0.05	0	58	0	1
552	1	1	2	63	3	8246	1	2	T2	N0	M0	2	T2	N0	M0	1	3	0	0	35	23	0	0	0	53	0	1
553	1	1	2	70	3	8013	3	6	T3	N0	M1	4	T3	N0	M1	1	0	0	0	96	98	0	0	0	52	0	1
554	1	2	2	59	3	8246	1	6	T3	N0	M1	4	T3	N0	M1	1	3	0	0	105	4	0	0	0	40	1	1
555	1	2	2	38	1	8246	1	3	T3	N0	M0	2	T2	N0	M0	1	3	0	0	21	9	0	0	0	52	0	1
556	1	2	2	72	1	8246	2	6	T2	N1	M1	4	T2	N1	M1	1	0	0	0	27	0	0	0	0	22	1	1
557	1	2	2	67	2	8246	1	6	T3	N1	M1	4	T2	N1	M1	1	3	0	0	30	21	4	0.19	0	52	0	0
558	1	1	2	52	2	8246	1	6	T3	N1	M1	4	T3	N1	M1	1	3	0	1	93	11	5	0.45	1	13	1	0
559	1	1	2	64	3	8150	1	4	T2	N1	M0	3	T2	N1	M0	1	3	0	0	33	24	3	0.13	0	49	0	1
560	1	1	2	55	1	8246	2	2	T2	N0	M0	2	T3	N0	M0	1	3	0	0	55	50	0	0	0	46	0	0
561	1	1	2	58	2	8246	1	1	T1	N0	M0	1	T1	N0	M0	1	1	0	0	12	1	0	0	0	47	0	1
562	1	2	2	75	1	8246	1	3	T3	N0	M0	2	T2	N0	M0	1	3	0	0	30	9	0	0	1	3	1	0
563	1	1	2	66	4	8246	1	1	T1	N0	M0	1	T1	N0	M0	1	3	0	0	16	14	0	0	0	20	1	1
564	1	1	2	70	3	8246	1	2	T2	N0	M0	2	T3	N0	M0	1	3	0	0	60	24	0	0	0	30	0	0
565	1	2	2	83	1	8246	1	6	T3	N1	M1	4	T4	N1	M1	0	0	0	0	51	0	0	0	1	4	1	1
566	1	2	2	47	1	8150	2	2	T2	N0	M0	2	T3	N0	M0	1	3	0	0	44	16	0	0	0	21	0	1
567	1	1	1	79	3	8150	1	2	T2	N0	M0	2	T3	N0	M0	1	3	0	0	60	10	0	0	0	2	1	1
568	1	1	2	72	1	8246	1	3	T3	N0	M0	2	T2	N0	M0	1	3	0	0	24	8	0	0	0	7	1	1
569	2	2	1	72	2	8246	2	2	T2	N0	M0	2	T3	N0	M0	0	1	0	0	50	1	0	0	1	21	1	1
570	1	2	1	52	3	8246	1	6	T2	N0	M1	4	T3	N0	M1	0	0	0	1	55	0	0	0	0	135	0	1
571	1	1	1	34	4	8150	2	3	T3	N0	M0	3	T4	N0	M0	1	1	0	0	150	1	0	0	0	130	0	0
572	1	2	1	63	4	8150	2	4	T3	N1	M0	3	T3	N1	M0	1	3	0	1	80	7	6	0.86	1	77	1	1
573	1	1	1	60	3	8246	2	4	T2	N1	M0	3	T3	N1	M0	1	3	0	0	45	6	1	0.17	0	125	0	1
574	1	1	1	54	2	8246	1	5	T4	N0	M0	3	T4	N0	M0	1	0	0	1	80	0	0	0	0	130	0	1
575	2	2	1	56	4	8150	1	6	T4	N1	M1	4	T4	N1	M1	1	3	0	0	60	9	1	0.11	1	45	1	0
576	3	1	1	54	4	8246	1	2	T2	N0	M0	2	T2	N0	M0	1	0	0	0	20	0	0	0	0	124	0	1
577	1	1	1	56	2	8246	1	1	T1	N0	M0	1	T1	N0	M0	1	3	0	0	17	10	0	0	0	103	1	1
578	1	2	1	76	1	8246	1	3	T3	N0	M0	2	T2	N0	M0	1	1	0	0	24	3	0	0	0	71	1	1
579	1	2	1	28	3	8150	1	1	T1	N0	M0	1	T1	N0	M0	1	0	0	0	15	0	0	0	0	108	0	1
580	1	2	1	53	3	8246	1	1	T1	N0	M0	1	T1	N0	M0	1	0	0	0	17	0	0	0	0	118	0	0
581	1	2	1	67	3	8246	1	1	T1	N0	M0	1	T1	N0	M0	1	0	0	0	17	0	0	0	0	126	0	1
582	1	2	1	24	1	8246	1	2	T2	N0	M0	2	T2	N0	M0	1	1	0	0	28	1	0	0	0	118	0	0
583	1	1	1	63	3	8246	1	4	T3	N1	M0	3	T4	N1	M0	1	3	0	0	60	5	1	0.2	1	61	1	1
584	1	1	1	55	3	8150	1	3	T3	N0	M0	3	T4	N0	M0	1	3	0	0	60	24	0	0	0	111	0	1
585	2	1	1	45	3	8246	1	6	T4	N1	M1	4	T4	N1	M1	0	0	1	0	84	0	0	0	1	13	1	0
586	1	1	1	74	1	8246	1	4	T3	N1	M0	3	T3	N1	M0	1	0	0	0	130	98	97	0.99	0	18	1	1
587	2	1	1	39	1	8246	2	2	T2	N0	M0	2	T3	N0	M0	0	0	0	0	44	0	0	0	1	1	1	1
588	2	1	1	43	1	8246	1	4	T3	N1	M0	3	T2	N1	M0	1	3	0	0	38	25	1	0.04	1	85	1	0
589	2	2	1	39	4	8246	1	2	T2	N0	M0	2	T2	N0	M0	1	0	0	0	25	2	0	0	0	98	0	1
590	1	2	1	49	3	8246	3	6	T2	N0	M1	4	T2	N0	M1	0	0	0	0	20	0	0	0	1	1	1	1
591	1	1	1	56	4	8246	1	4	T3	N1	M0	3	T3	N1	M0	1	3	0	0	130	10	1	0.1	0	91	0	0
592	1	1	1	43	1	8150	2	1	T1	N0	M0	1	T1	N0	M0	1	3	0	0	15	40	0	0	0	95	0	1
593	1	1	1	42	3	8246	1	4	T3	N1	M0	3	T4	N1	M0	1	3	0	0	30	10	2	0.2	0	86	0	0
594	1	1	1	81	3	8246	1	2	T2	N0	M0	2	T3	N0	M0	1	1	0	0	150	2	0	0	1	26	1	1
595	2	2	1	42	3	8246	3	6	T4	N0	M1	4	T4	N0	M1	0	0	0	1	52	0	0	0	0	24	1	0
596	3	2	1	34	1	8246	1	4	T2	N1	M0	3	T2	N1	M0	1	3	0	0	35	16	1	0.06	0	84	0	1
597	2	2	1	56	1	8246	1	5	T4	N1	M0	3	T4	N1	M0	0	0	0	1	40	0	0	0	1	23	1	0
598	2	2	1	34	3	8246	1	6	T3	N0	M1	4	T2	N0	M1	1	0	0	0	30	0	0	0	0	78	0	0
599	2	2	1	72	1	8246	3	6	T2	N0	M1	4	T2	N0	M1	0	0	0	1	32	0	0	0	1	6	1	1
600	1	2	1	52	4	8246	2	5	T4	N0	M0	3	T4	N0	M0	1	3	0	1	170	40	0	0	0	77	0	1
601	1	1	1	63	1	8246	1	4	T3	N1	M0	3	T2	N1	M0	1	3	0	0	25	26	2	0.08	0	79	0	1
602	3	2	2	58	3	8246	1	2	T2	N0	M0	2	T2	N0	M0	1	3	0	0	30	21	0	0	0	70	0	1
603	2	2	2	25	4	8246	1	1	T1	N0	M0	1	T1	N0	M0	1	0	0	0	12	0	0	0	0	55	0	0
604	1	1	2	40	4	8246	1	1	T1	N0	M0	1	T1	N0	M0	0	0	0	0	17	0	0	0	0	67	0	1
605	1	1	2	65	3	8246	1	2	T2	N0	M0	2	T3	N0	M0	1	3	0	0	47	18	0	0	0	66	0	1
606	2	2	2	64	3	8246	1	1	T1	N0	M0	1	T1	N0	M0	1	3	0	0	15	8	0	0	0	66	0	1
607	2	2	1	48	2	8246	1	2	T2	N0	M0	2	T2	N0	M0	1	1	0	0	24	2	0	0	0	52	0	0
608	2	1	2	46	3	8246	2	2	T2	N0	M0	2	T3	N0	M0	1	3	0	0	50	9	0	0	0	63	0	0
609	1	1	2	91	4	8246	1	6	T4	N1	M1	4	T4	N1	M1	0	0	0	0	45	0	0	0	1	1	1	1
610	3	1	2	65	3	8246	3	5	T4	N0	M0	3	T4	N0	M0	0	0	0	1	52	0	0	0	1	11	1	1
611	3	2	2	70	3	8246	1	2	T2	N0	M0	2	T2	N0	M0	1	3	0	0	37	11	0	0	0	32	0	1
612	1	2	2	76	3	8246	3	6	T4	N0	M1	4	T4	N0	M1	0	0	0	1	53	0	0	0	1	6	1	1
613	2	1	2	56	1	8246	1	4	T2	N1	M0	3	T2	N1	M0	1	1	0	0	30	1	1	1	0	58	1	0
614	1	2	2	66	3	8246	1	2	T2	N0	M0	2	T2	N0	M0	1	3	0	0	25	6	0	0	0	55	0	1
615	2	2	2	61	1	8246	3	4	T3	N1	M0	3	T3	N1	M0	1	3	1	0	45	23	4	0.17	0	50	0	0
616	1	2	2	81	4	8246	1	1	T1	N0	M0	1	T1	N0	M0	1	1	0	0	12	1	0	0	0	50	0	1
617	2	2	2	46	1	8246	1	2	T2	N0	M0	2	T2	N0	M0	1	3	0	0	21	17	0	0	0	51	0	0
618	2	1	2	39	1	8246	2	3	T3	N0	M0	2	T3	N0	M0	1	3	0	1	50	26	0	0	0	32	0	0
619	3	1	2	64	1	8246	2	2	T2	N0	M0	2	T3	N0	M0	1	3	0	1	80	7	0	0	0	46	0	1
620	1	1	2	68	3	8246	1	2	T2	N0	M0	2	T2	N0	M0	1	1	0	0	21	1	0	0	0	55	0	0
621	2	2	2	56	1	8246	1	2	T2	N0	M0	2	T2	N0	M0	0	0	0	0	25	0	0	0	0	36	0	0
622	1	1	2	59	3	8246	2	1	T1	N0	M0	2	T2	N0	M0	1	3	0	0	20	5	0	0	0	51	0	0
623	1	1	2	74	2	8246	1	1	T1	N0	M0	1	T1	N0	M0	1	0	0	0	9	98	0	0	0	51	0	1
624	1	1	2	62	1	8246	3	4	T3	N1	M0	3	T3	N1	M0	1	3	0	1	45	19	9	0.47	1	13	1	0
625	2	2	2	83	3	8246	2	6	T3	N1	M1	4	T4	N1	M1	1	3	0	0	110	17	3	0.18	0	49	0	0
626	1	1	2	61	3	8150	1	6	T2	N0	M1	4	T3	N0	M1	0	0	0	1	79	0	0	0	0	43	0	1
627	2	2	2	34	4	8246	1	2	T2	N0	M0	2	T3	N0	M0	1	3	0	0	90	10	0	0	0	44	0	0
628	1	1	2	79	1	8246	1	3	T3	N0	M0	2	T2	N0	M0	1	3	0	0	26	5	0	0	0	38	0	1
629	1	2	2	56	4	8246	2	6	T2	N0	M1	4	T3	N0	M1	1	1	1	1	53	3	0	0	0	43	0	0
630	2	2	2	71	3	8246	3	5	T4	N0	M0	3	T4	N0	M0	1	1	0	0	73	4	0	0	0	45	0	1
631	2	2	2	46	1	8246	2	1	T1	N0	M0	2	T2	N0	M0	1	0	0	0	20	0	0	0	0	22	0	0
632	1	1	2	75	1	8246	3	6	T3	N0	M1	4	T4	N0	M1	0	0	0	1	56	0	0	0	1	3	1	1
633	2	2	2	57	1	8246	1	6	T2	N0	M1	4	T3	N0	M1	0	0	0	0	41	0	0	0	0	37	0	0
634	1	1	2	64	3	8150	2	6	T4	N0	M1	4	T4	N0	M1	1	3	0	0	88	9	0	0	0	24	0	1
635	3	1	2	66	3	8246	1	1	T1	N0	M0	2	T2	N0	M0	1	1	0	0	20	3	0	0	0	29	0	0
636	2	1	2	46	3	8246	3	6	T2	N0	M1	4	T3	N0	M1	0	0	0	1	54	0	0	0	1	8	1	0
637	1	1	2	66	1	8246	2	6	T2	N0	M1	4	T2	N0	M1	0	0	0	1	21	0	0	0	0	18	0	0
638	1	1	2	86	1	8246	1	1	T1	N0	M0	2	T2	N0	M0	0	0	0	0	20	0	0	0	0	28	0	0
639	2	2	2	59	2	8246	1	1	T1	N0	M0	1	T1	N0	M0	1	3	0	0	11	37	0	0	0	24	0	1
640	1	1	2	77	3	8246	1	3	T3	N0	M0	2	T3	N0	M0	1	3	1	0	105	18	0	0	0	26	0	1
641	1	1	2	54	3	8246	2	6	T3	N1	M1	4	T4	N1	M1	1	3	0	1	93	12	3	0.25	0	11	0	1
642	3	2	1	44	4	8246	3	6	T4	N0	M1	4	T4	N0	M1	0	0	0	1	179	0	0	0	1	8	1	0
643	1	1	1	54	3	8150	1	6	T3	N1	M1	4	T4	N1	M1	1	3	0	1	70	28	14	0.5	1	48	1	1
644	1	2	1	86	2	8150	2	6	T3	N1	M1	4	T3	N1	M1	1	3	0	1	48	9	2	0.22	1	41	1	1
645	1	2	1	77	4	8246	2	4	T2	N1	M0	3	T2	N1	M0	1	3	0	0	25	11	4	0.36	1	37	1	1
646	1	2	1	68	3	8246	1	4	T3	N1	M0	3	T4	N1	M0	1	3	0	0	22	10	1	0.1	0	124	0	1
647	1	2	1	52	3	8150	1	1	T1	N0	M0	1	T1	N0	M0	1	3	0	0	14	0	0	0	0	124	0	0
648	1	1	1	41	3	8246	1	4	T3	N1	M0	3	T4	N1	M0	1	3	1	0	36	11	1	0.09	0	123	0	1
649	3	1	1	39	4	8246	2	6	T1	N0	M1	4	T1	N0	M1	1	3	0	0	15	7	0	0	1	24	1	1
650	1	1	1	64	1	8150	1	5	T4	N0	M0	3	T4	N0	M0	1	3	0	0	70	15	0	0	1	10	1	1
651	1	2	1	64	2	8150	1	1	T1	N0	M0	1	T1	N0	M0	1	3	0	0	15	9	0	0	0	114	0	1
652	1	2	1	56	4	8246	3	6	T3	N1	M1	4	T4	N1	M1	1	3	0	1	60	17	9	0.53	1	11	1	1
653	1	1	1	72	3	8246	1	6	T3	N1	M1	4	T4	N1	M1	1	3	0	0	70	7	7	1	0	110	0	1
654	1	2	1	51	3	8246	1	4	T2	N1	M0	3	T3	N1	M0	1	3	0	0	53	5	2	0.4	0	88	0	0
655	1	2	1	44	1	8246	1	1	T1	N0	M0	1	T1	N0	M0	1	0	0	0	12	0	0	0	0	99	0	1
656	1	2	1	47	4	8246	1	6	T3	N0	M1	4	T3	N0	M1	1	3	0	0	130	7	0	0	0	153	0	1
657	1	2	1	69	1	8246	1	4	T3	N1	M0	3	T4	N1	M0	1	3	0	0	24	5	1	0.2	0	98	0	1
658	1	1	1	69	1	8246	1	2	T2	N0	M0	2	T2	N0	M0	1	0	0	0	35	0	0	0	0	100	0	0
659	1	1	1	60	4	8246	1	1	T1	N0	M0	1	T1	N0	M0	1	0	0	0	16	0	0	0	0	93	0	0
660	3	1	1	71	1	8246	3	6	T3	N0	M1	4	T4	N0	M1	0	0	0	0	110	0	0	0	1	1	1	1
661	1	1	1	41	1	8246	1	1	T1	N0	M0	1	T1	N0	M0	1	0	0	0	13	8	0	0	0	92	0	1
662	1	1	1	70	1	8150	1	2	T2	N0	M0	2	T2	N0	M0	1	3	0	0	26	18	0	0	0	95	0	1
663	3	1	1	36	1	8246	1	4	T3	N1	M0	3	T2	N1	M0	1	3	0	0	38	21	2	0.1	0	87	0	1
664	1	1	1	60	1	8246	1	4	T2	N1	M0	3	T2	N1	M0	1	3	0	0	31	16	1	0.06	0	83	0	1
665	1	2	1	52	1	8246	1	3	T3	N0	M0	3	T4	N0	M0	1	3	0	0	64	16	0	0	1	66	1	1
666	3	2	1	64	4	8246	2	6	T1	N0	M1	4	T2	N0	M1	1	0	0	0	20	0	0	0	0	80	0	1
667	2	2	1	48	1	8150	1	4	T2	N1	M0	3	T2	N1	M0	1	3	1	1	30	25	1	0.04	0	83	0	1
668	3	2	1	25	2	8246	1	2	T2	N0	M0	2	T2	N0	M0	1	1	0	0	31	1	0	0	0	79	0	1
669	3	2	1	78	4	8246	2	4	T2	N1	M0	3	T3	N1	M0	1	3	1	0	45	18	4	0.22	1	65	1	1
670	1	2	1	63	3	8246	2	6	T4	N0	M1	4	T4	N0	M1	0	0	0	0	120	0	0	0	1	31	1	0
671	3	2	1	64	1	8246	1	3	T3	N0	M0	3	T4	N0	M0	1	3	0	0	40	30	0	0	0	75	0	1
672	1	2	1	57	1	8246	1	2	T2	N0	M0	2	T2	N0	M0	1	3	0	0	36	12	0	0	0	75	0	1
673	1	2	1	60	1	8246	1	2	T2	N0	M0	2	T2	N0	M0	1	1	0	0	25	1	0	0	0	72	0	1
674	1	1	2	60	3	8246	1	1	T1	N0	M0	1	T1	N0	M0	1	0	0	0	17	0	0	0	0	71	0	1
675	3	1	1	34	3	8246	1	1	T1	N0	M0	1	T1	N0	M0	1	0	0	0	19	0	0	0	0	74	0	1
676	3	2	1	61	2	8246	1	1	T1	N0	M0	1	T1	N0	M0	1	3	0	0	13	7	0	0	0	73	0	1
677	1	2	1	56	4	8246	1	1	T1	N0	M0	1	T1	N0	M0	1	0	0	0	10	0	0	0	0	73	0	1
678	1	1	2	52	1	8246	3	4	T2	N1	M0	3	T2	N1	M0	1	3	0	1	28	15	2	0.13	1	12	1	1
679	1	1	1	55	3	8246	1	2	T2	N0	M0	2	T2	N0	M0	1	1	0	0	22	1	0	0	0	73	0	1
680	1	1	2	55	3	8246	1	1	T1	N0	M0	1	T1	N0	M0	1	3	0	0	12	9	0	0	0	70	0	1
681	1	1	2	73	3	8246	1	4	T3	N1	M0	3	T3	N1	M0	1	3	0	0	75	13	5	0.38	0	67	0	1
682	1	1	2	96	1	8013	2	3	T3	N0	M0	2	T3	N0	M0	0	0	0	1	50	0	0	0	1	3	1	0
683	1	1	2	48	4	8246	1	4	T3	N1	M0	3	T4	N1	M0	1	3	0	0	93	7	1	0.14	0	16	1	1
684	1	2	2	59	1	8246	3	6	T2	N1	M1	4	T2	N1	M1	1	3	0	1	35	14	4	0.29	0	10	1	0
685	1	2	2	55	2	8246	1	1	T1	N0	M0	1	T1	N0	M0	1	0	0	0	6	0	0	0	0	65	0	0
686	1	1	2	49	3	8246	1	4	T3	N1	M0	3	T4	N1	M0	1	3	0	0	55	17	1	0.06	0	62	0	1
687	1	1	2	39	2	8246	1	1	T1	N0	M0	1	T1	N0	M0	1	3	0	0	15	8	0	0	0	61	0	1
688	1	1	2	63	2	8150	2	6	T4	N1	M1	4	T4	N1	M1	1	3	0	1	100	42	10	0.24	1	37	1	1
689	1	1	2	63	1	8246	2	6	T3	N0	M1	4	T4	N0	M1	1	3	0	1	40	21	0	0	0	55	0	1
690	1	2	2	55	3	8246	1	2	T2	N0	M0	2	T3	N0	M0	1	3	0	0	45	4	0	0	0	58	0	1
691	1	2	2	54	1	8246	1	4	T1	N1	M0	3	T1	N1	M0	1	3	0	0	8	12	0	0	0	58	0	1
692	2	2	2	55	3	8246	1	1	T1	N0	M0	1	T1	N0	M0	1	3	0	0	10	12	0	0	0	40	0	0
693	1	2	2	72	4	8246	1	2	T2	N0	M0	2	T2	N0	M0	1	0	0	0	35	0	0	0	0	54	0	1
694	3	1	2	65	4	8246	1	1	T1	N0	M0	1	T1	N0	M0	1	0	0	0	7	0	0	0	0	70	0	1
695	3	2	2	56	3	8246	1	1	T1	N0	M0	1	T1	N0	M0	1	3	0	0	7	7	0	0	0	41	0	1
696	1	2	2	45	2	8246	1	4	T2	N1	M0	3	T2	N1	M0	1	3	0	0	27	4	1	0.25	0	8	0	1
697	1	2	2	50	1	8246	3	6	T4	N0	M1	4	T4	N0	M1	0	0	0	1	60	0	0	0	1	1	1	1
698	1	1	2	77	4	8246	1	3	T3	N0	M0	2	T3	N0	M0	1	3	1	0	100	10	0	0	0	41	0	1
699	1	1	2	60	4	8246	1	3	T3	N0	M0	2	T3	N0	M0	1	3	0	0	50	40	0	0	0	53	0	0
700	1	2	2	80	3	8246	1	2	T2	N0	M0	2	T2	N0	M0	1	3	0	0	28	13	0	0	0	48	1	1
701	1	2	2	77	1	8246	1	3	T3	N0	M0	2	T2	N0	M0	1	3	0	0	30	8	0	0	0	50	0	1
702	1	1	2	54	1	8246	1	4	T3	N1	M0	3	T1	N1	M0	1	3	1	0	14	22	4	0.18	0	50	0	0
703	1	2	2	56	1	8150	2	2	T2	N0	M0	2	T2	N0	M0	1	1	0	0	21	3	0	0	0	2	0	1
704	1	1	2	50	3	8246	1	1	T1	N0	M0	1	T1	N0	M0	1	3	0	0	11	10	0	0	0	50	0	1
705	1	2	2	59	3	8246	1	1	T1	N0	M0	1	T1	N0	M0	1	3	0	0	6	8	0	0	0	49	0	0
706	1	1	2	64	2	8150	1	1	T1	N0	M0	2	T2	N0	M0	1	0	0	0	20	0	0	0	0	50	0	1
707	1	2	2	39	2	8246	1	2	T2	N0	M0	2	T3	N0	M0	1	3	0	0	58	14	0	0	0	21	0	0
708	1	2	2	57	1	8246	2	2	T2	N0	M0	2	T2	N0	M0	1	3	0	0	40	17	0	0	0	51	0	0
709	1	2	2	78	3	8246	1	6	T3	N0	M1	4	T4	N0	M1	0	0	0	0	30	0	0	0	1	39	1	0
710	1	1	2	67	2	8246	1	1	T1	N0	M0	1	T1	N0	M0	1	3	0	0	18	6	0	0	0	54	0	1
711	1	1	2	51	1	8246	1	3	T3	N0	M0	2	T2	N0	M0	1	3	0	0	40	10	0	0	1	33	1	1
712	3	1	2	50	1	8246	1	4	T3	N1	M0	3	T3	N1	M0	1	3	0	0	55	43	2	0.05	0	45	0	1
713	1	1	2	61	1	8246	3	6	T2	N0	M1	4	T2	N0	M1	0	0	0	1	30	0	0	0	1	27	1	1
714	1	1	2	45	3	8246	1	3	T3	N0	M0	3	T4	N0	M0	1	3	0	0	185	15	0	0	0	43	0	1
715	3	1	2	62	1	8246	1	4	T3	N1	M0	3	T3	N1	M0	1	3	0	0	47	34	3	0.09	0	43	0	1
716	1	1	2	73	2	8246	3	6	T3	N0	M1	4	T4	N0	M1	0	0	0	1	110	0	0	0	1	1	1	0
717	1	1	2	70	3	8246	1	1	T1	N0	M0	1	T1	N0	M0	1	3	0	0	8	4	0	0	1	31	1	0
718	3	1	2	40	3	8246	1	6	T2	N1	M1	4	T3	N1	M1	1	3	0	0	85	9	2	0.22	0	38	0	0
719	3	1	2	49	2	8246	1	2	T2	N0	M0	2	T3	N0	M0	1	3	0	0	48	7	0	0	0	38	0	1
720	1	2	2	60	4	8246	1	1	T1	N0	M0	1	T1	N0	M0	0	0	0	0	17	0	0	0	0	28	0	1
721	3	2	2	31	3	8246	1	2	T2	N0	M0	2	T3	N0	M0	1	0	0	0	55	0	0	0	0	46	0	0
722	1	1	2	53	1	8246	1	4	T2	N1	M0	3	T3	N1	M0	1	3	0	0	90	20	2	0.1	0	34	0	1
723	1	2	2	64	3	8150	1	4	T2	N1	M0	3	T2	N1	M0	1	3	0	0	30	14	3	0.21	0	33	0	1
724	3	2	2	62	1	8246	2	4	T3	N1	M0	3	T4	N1	M0	1	3	0	0	35	27	1	0.04	0	31	0	1
725	3	1	2	68	1	8246	2	6	T2	N1	M1	4	T2	N1	M1	1	3	0	0	28	11	2	0.18	0	31	0	0
726	1	1	2	55	1	8246	1	2	T2	N0	M0	2	T2	N0	M0	1	3	0	0	25	16	0	0	0	30	0	1
727	1	2	2	93	3	8246	1	1	T1	N0	M0	1	T1	N0	M0	1	0	0	0	19	0	0	0	0	28	0	0
728	1	2	2	47	4	8246	3	6	T3	N0	M1	4	T3	N0	M1	0	0	0	0	20	0	0	0	1	1	1	1
729	1	2	2	76	1	8246	1	1	T1	N0	M0	1	T1	N0	M0	1	3	0	0	12	11	0	0	0	15	0	1
730	3	2	2	82	1	8246	3	6	T2	N1	M1	4	T2	N1	M1	0	0	0	0	36	0	0	0	0	2	1	1
731	3	2	2	88	3	8246	3	6	T2	N0	M1	4	T2	N0	M1	0	0	0	1	37	0	0	0	0	1	1	0
732	1	1	1	87	3	8246	1	1	T1	N0	M0	1	T1	N0	M0	1	1	0	0	8	1	0	0	0	79	0	1
733	3	1	1	89	4	8150	1	3	T3	N0	M0	3	T4	N0	M0	0	0	0	1	110	0	0	0	1	11	1	1
734	1	2	1	55	4	8246	1	2	T2	N0	M0	2	T2	N0	M0	1	1	0	0	35	2	0	0	0	125	0	1
735	1	2	1	36	1	8246	1	5	T4	N1	M0	3	T4	N1	M0	1	3	0	0	45	47	4	0.09	1	112	1	1
736	1	1	1	43	3	8246	1	4	T2	N1	M0	3	T2	N1	M0	1	3	0	1	40	10	5	0.5	0	136	0	1
737	3	2	1	35	1	8150	1	4	T3	N1	M0	3	T2	N1	M0	1	1	0	0	40	2	1	0.5	0	140	0	1
738	2	2	1	80	4	8150	1	6	T2	N0	M1	4	T3	N0	M1	0	0	0	1	41	0	0	0	0	1	1	0
739	1	1	1	82	2	8150	1	2	T2	N0	M0	2	T3	N0	M0	1	0	0	0	65	0	0	0	1	34	1	1
740	1	1	1	51	4	8150	1	6	T3	N0	M1	4	T4	N0	M1	0	0	0	1	48	0	0	0	1	129	1	0
741	1	1	1	30	1	8246	1	2	T2	N0	M0	2	T3	N0	M0	0	0	0	0	60	0	0	0	0	136	0	0
742	2	2	1	52	1	8150	1	2	T2	N0	M0	2	T3	N0	M0	1	3	0	0	70	23	0	0	0	134	0	1
743	1	1	1	51	1	8246	1	5	T4	N1	M0	3	T4	N1	M0	1	3	1	1	75	23	6	0.26	0	135	0	1
744	1	2	1	68	3	8150	1	4	T3	N1	M0	3	T4	N1	M0	1	1	0	0	100	3	2	0.67	0	130	0	1
745	1	2	1	38	1	8246	2	6	T3	N1	M1	4	T2	N1	M1	1	3	0	1	35	10	4	0.4	0	110	0	0
746	2	1	1	55	4	8246	3	6	T4	N1	M1	4	T4	N1	M1	0	0	0	1	90	0	0	0	0	4	0	0
747	1	1	1	40	4	8246	3	1	T1	N0	M0	1	T1	N0	M0	1	3	1	1	17	15	0	0	1	21	1	1
748	1	1	1	46	3	8246	1	6	T3	N1	M1	4	T3	N1	M1	1	3	0	0	41	22	8	0.36	1	19	1	1
749	1	2	1	42	3	8246	2	2	T2	N0	M0	2	T2	N0	M0	1	1	0	0	25	1	0	0	0	122	0	1
750	3	1	1	71	1	8246	3	2	T2	N0	M0	2	T3	N0	M0	0	0	0	0	43	0	0	0	1	1	1	1
751	1	2	1	68	2	8246	2	2	T2	N0	M0	2	T3	N0	M0	1	0	0	0	47	0	0	0	1	94	1	1
752	1	1	1	47	1	8246	1	4	T3	N1	M0	3	T1	N1	M0	1	3	0	0	14	8	1	0.13	0	119	0	0
753	1	2	1	65	1	8246	3	3	T3	N0	M0	2	T3	N0	M0	0	0	0	1	61	0	0	0	1	20	1	0
754	3	1	1	69	1	8246	3	3	T3	N0	M0	2	T2	N0	M0	1	3	0	0	25	13	0	0	1	40	1	1
755	2	1	1	53	4	8246	3	6	T4	N1	M1	4	T4	N1	M1	0	0	0	0	50	0	0	0	1	1	1	0
756	1	1	1	65	3	8246	1	3	T3	N0	M0	2	T2	N0	M0	1	3	0	0	30	6	0	0	0	57	1	1
757	1	1	1	53	2	8246	1	4	T3	N1	M0	3	T4	N1	M0	0	0	1	1	35	95	95	1	0	33	1	1
758	1	1	1	66	3	8246	2	3	T3	N0	M0	2	T3	N0	M0	1	3	0	0	53	12	0	0	0	116	0	0
759	1	2	1	63	4	8246	1	4	T3	N1	M0	3	T4	N1	M0	1	3	0	0	45	17	1	0.06	0	116	0	1
760	1	2	1	59	1	8246	2	2	T2	N0	M0	2	T2	N0	M0	1	3	0	0	21	22	0	0	0	105	0	1
761	1	1	1	39	4	8246	1	5	T4	N1	M0	3	T4	N1	M0	1	3	0	0	155	19	2	0.11	0	60	0	1
762	1	2	1	66	4	8246	1	2	T2	N0	M0	2	T2	N0	M0	1	3	0	0	20	22	0	0	0	101	0	1
763	1	1	1	49	3	8150	1	6	T2	N1	M1	4	T3	N1	M1	1	3	0	0	55	12	2	0.17	0	2	1	0
764	1	1	1	35	3	8246	1	6	T2	N1	M1	4	T2	N1	M1	1	3	0	0	38	21	1	0.05	0	109	0	1
765	1	2	1	29	2	8246	1	6	T4	N0	M1	4	T4	N0	M1	0	0	0	1	74	0	0	0	1	46	1	0
766	2	2	1	79	3	8246	1	1	T1	N0	M0	1	T1	N0	M0	1	3	0	0	18	22	0	0	0	98	0	0
767	2	2	1	52	4	8246	3	6	T2	N0	M1	4	T2	N0	M1	0	0	0	1	31	0	0	0	1	8	1	1
768	1	1	1	62	1	8246	1	2	T2	N0	M0	2	T3	N0	M0	1	3	0	0	61	24	0	0	0	102	0	1
769	2	1	1	60	4	8246	3	6	T4	N0	M1	4	T4	N0	M1	0	0	0	0	33	0	0	0	1	2	1	0
770	1	2	1	81	4	8150	1	2	T2	N0	M0	2	T3	N0	M0	0	0	0	0	55	0	0	0	1	3	1	1
771	1	2	1	49	4	8246	2	6	T3	N1	M1	4	T2	N1	M1	1	3	0	0	40	5	4	0.8	0	90	0	1
772	1	2	1	62	1	8246	3	6	T3	N1	M1	4	T2	N1	M1	1	3	0	1	35	31	16	0.52	1	4	1	1
773	1	1	1	67	4	8246	1	6	T3	N1	M1	4	T2	N1	M1	0	0	0	1	38	0	0	0	1	16	1	1
774	1	2	1	36	3	8246	1	3	T3	N0	M0	3	T4	N0	M0	1	3	0	0	35	4	0	0	0	98	0	1
775	1	2	1	73	1	8246	1	1	T1	N0	M0	1	T1	N0	M0	1	3	0	0	3	8	0	0	0	92	0	0
776	1	1	1	60	3	8246	3	6	T3	N1	M1	4	T4	N1	M1	1	1	0	0	165	3	1	0.33	1	2	1	1
777	1	2	1	73	1	8246	1	1	T1	N0	M0	1	T1	N0	M0	1	3	0	0	7	20	0	0	0	92	0	1
778	1	1	1	63	1	8246	2	6	T3	N1	M1	4	T3	N1	M1	1	3	0	0	55	13	2	0.15	1	15	1	1
779	1	1	1	60	1	8246	1	4	T2	N1	M0	3	T3	N1	M0	1	3	0	0	100	15	1	0.07	0	86	0	1
780	2	1	2	73	1	8246	1	3	T3	N0	M0	3	T4	N0	M0	1	3	0	0	20	0	0	0	0	49	0	1
781	2	2	1	41	1	8246	1	6	T3	N1	M1	4	T4	N1	M1	1	3	0	0	32	89	15	0.17	0	81	0	1
782	1	1	1	45	2	8246	1	4	T2	N1	M0	3	T2	N1	M0	1	3	0	0	28	13	1	0.08	0	83	0	1
783	1	2	1	66	3	8246	1	2	T2	N0	M0	2	T2	N0	M0	1	0	0	0	23	0	0	0	0	83	0	1
784	2	2	1	32	1	8246	3	5	T4	N1	M0	3	T4	N1	M0	0	0	1	1	78	0	0	0	1	40	1	1
785	3	1	1	64	2	8246	1	1	T1	N0	M0	1	T1	N0	M0	1	0	0	1	10	0	0	0	0	77	0	1
786	1	1	1	45	1	8246	1	4	T3	N1	M0	3	T2	N1	M0	1	3	0	0	35	49	1	0.02	0	80	0	0
787	3	1	1	62	4	8246	3	3	T3	N0	M0	3	T4	N0	M0	1	1	0	1	80	2	0	0	0	75	0	1
788	1	2	1	50	3	8246	2	6	T3	N1	M1	4	T4	N1	M1	1	3	0	1	57	29	4	0.14	1	29	1	0
789	1	1	1	63	2	8246	1	4	T3	N1	M0	3	T2	N1	M0	1	3	0	0	37	19	2	0.11	0	82	0	1
790	3	2	1	39	1	8246	3	3	T3	N0	M0	3	T4	N0	M0	1	3	0	1	60	23	0	0	0	76	0	1
791	3	2	1	74	1	8246	3	3	T3	N0	M0	3	T4	N0	M0	0	0	0	0	57	0	0	0	1	8	1	0
792	1	2	1	62	4	8246	1	2	T2	N0	M0	2	T2	N0	M0	1	3	0	0	35	19	0	0	0	77	0	1
793	1	2	1	46	4	8246	1	1	T1	N0	M0	1	T1	N0	M0	1	1	0	0	14	2	0	0	0	74	0	1
794	1	1	1	54	2	8246	1	3	T3	N0	M0	1	T1	N0	M0	1	0	0	0	15	0	0	0	0	74	0	1
795	1	1	1	70	3	8246	1	4	T3	N1	M0	3	T3	N1	M0	1	3	0	0	76	14	9	0.64	0	73	0	1
796	1	2	1	65	4	8246	1	1	T1	N0	M0	1	T1	N0	M0	0	0	0	0	13	0	0	0	0	74	0	0
797	1	1	1	79	1	8246	1	2	T2	N0	M0	2	T3	N0	M0	0	0	0	1	46	0	0	0	0	62	1	1
798	1	1	1	57	1	8246	3	6	T2	N1	M1	4	T2	N1	M1	0	0	0	1	30	2	1	0.5	1	4	1	1
799	1	2	2	79	2	8246	2	2	T2	N0	M0	2	T2	N0	M0	1	3	0	0	34	18	0	0	0	69	0	1
800	1	2	2	77	4	8150	3	4	T2	N1	M0	3	T2	N1	M0	1	0	0	0	21	6	1	0.17	1	21	1	1
801	1	2	1	79	1	8246	2	4	T3	N1	M0	3	T2	N1	M0	0	0	0	1	24	0	0	0	1	41	1	1
802	1	2	1	36	3	8246	1	2	T2	N0	M0	2	T2	N0	M0	1	3	0	0	22	29	0	0	0	54	0	0
803	1	2	2	75	1	8246	1	4	T2	N1	M0	3	T3	N1	M0	1	3	0	0	45	13	4	0.31	0	64	0	0
804	3	2	2	33	4	8246	1	6	T4	N0	M1	4	T4	N0	M1	0	0	0	1	150	0	0	0	0	46	0	0
805	1	2	2	75	3	8246	1	6	T3	N1	M1	4	T2	N1	M1	1	3	0	0	35	3	2	0.67	0	45	1	1
806	2	1	2	42	3	8246	2	3	T3	N0	M0	2	T3	N0	M0	1	0	0	0	70	0	0	0	0	69	0	1
807	1	2	2	72	4	8246	2	3	T3	N0	M0	2	T3	N0	M0	1	1	0	0	30	3	0	0	0	67	0	1
808	1	1	2	56	1	8150	1	2	T2	N0	M0	2	T3	N0	M0	1	0	0	0	85	0	0	0	0	65	0	0
809	1	1	2	71	1	8246	1	1	T1	N0	M0	1	T1	N0	M0	1	3	0	0	12	7	0	0	0	8	0	1
810	1	2	2	83	4	8246	3	6	T3	N0	M1	4	T4	N0	M1	0	0	0	1	60	0	0	0	1	2	1	1
811	1	1	1	51	1	8246	1	2	T2	N0	M0	2	T2	N0	M0	1	0	0	0	25	97	0	0	0	80	1	0
812	2	1	1	50	2	8246	1	6	T2	N1	M1	4	T2	N1	M1	0	0	0	0	23	95	95	1	0	77	0	0
813	1	1	2	62	1	8246	1	6	T3	N1	M1	4	T4	N1	M1	0	0	0	1	56	0	0	0	1	29	1	1
814	1	1	2	62	1	8246	1	3	T3	N0	M0	3	T4	N0	M0	0	1	1	0	57	3	0	0	0	61	0	1
815	2	2	2	55	3	8246	1	6	T2	N0	M1	4	T2	N0	M1	0	0	1	1	36	0	0	0	0	37	0	1
816	2	2	2	64	4	8246	2	3	T3	N0	M0	3	T4	N0	M0	0	0	0	0	69	0	0	0	1	17	1	0
817	1	2	2	59	2	8246	1	2	T2	N0	M0	2	T3	N0	M0	1	0	0	0	49	0	0	0	0	45	0	1
818	3	2	2	41	3	8246	1	3	T3	N0	M0	2	T3	N0	M0	1	3	0	0	115	6	0	0	0	69	0	0
819	3	2	2	58	4	8246	1	1	T1	N0	M0	1	T1	N0	M0	1	3	0	0	18	9	0	0	0	67	0	1
820	1	1	2	62	1	8150	1	2	T2	N0	M0	2	T2	N0	M0	1	3	0	0	25	10	0	0	1	63	1	1
821	1	2	2	58	3	8246	2	3	T3	N0	M0	1	T1	N0	M0	1	3	0	0	15	7	0	0	0	60	0	1
822	1	1	2	61	3	8246	3	6	T2	N0	M1	4	T2	N0	M1	0	0	0	0	30	0	0	0	1	2	1	0
823	1	1	2	58	4	8246	3	6	T3	N1	M1	4	T3	N1	M1	0	0	1	0	60	0	0	0	1	4	1	1
824	1	1	2	77	3	8150	1	3	T3	N0	M0	2	T3	N0	M0	1	3	0	0	65	11	0	0	0	64	0	1
825	1	2	2	56	3	8246	2	6	T2	N1	M1	4	T3	N1	M1	1	3	0	1	95	24	5	0.21	1	16	1	0
826	1	2	2	80	2	8246	1	6	T1	N1	M1	4	T1	N1	M1	0	0	0	0	13	0	0	0	1	19	1	1
827	1	1	2	56	1	8246	1	1	T1	N0	M0	1	T1	N0	M0	1	3	0	0	13	22	0	0	0	55	0	0
828	1	1	2	67	1	8246	1	6	T2	N1	M1	4	T2	N1	M1	1	3	0	0	23	14	4	0.29	0	54	0	1
829	1	2	2	57	3	8013	3	4	T2	N1	M0	3	T3	N1	M0	1	3	1	1	45	8	2	0.25	0	52	0	1
830	1	1	2	42	1	8246	1	3	T3	N0	M0	2	T3	N0	M0	1	3	0	0	45	10	0	0	0	36	0	0
831	1	1	2	73	2	8246	1	1	T1	N0	M0	1	T1	N0	M0	1	3	0	0	13	8	0	0	0	48	0	1
832	1	2	2	64	2	8246	1	1	T1	N0	M0	1	T1	N0	M0	1	3	0	0	15	4	0	0	0	50	0	1
833	1	1	2	46	1	8246	1	3	T3	N0	M0	2	T2	N0	M0	1	3	0	0	34	20	0	0	0	54	0	0
834	3	1	2	50	1	8246	1	4	T3	N1	M0	3	T2	N1	M0	1	3	0	0	26	5	1	0.2	0	52	0	1
835	2	1	2	69	3	8246	1	4	T3	N1	M0	3	T3	N1	M0	1	3	0	0	100	6	1	0.17	0	53	0	1
836	1	2	2	56	3	8246	1	1	T1	N0	M0	2	T2	N0	M0	1	1	0	0	20	3	0	0	0	52	0	1
837	1	1	2	70	1	8246	2	3	T3	N0	M0	2	T3	N0	M0	1	3	0	0	75	27	0	0	0	56	0	1
838	1	1	2	60	3	8246	1	3	T3	N0	M0	2	T2	N0	M0	1	3	0	0	32	16	0	0	0	30	1	1
839	1	1	2	62	2	8246	1	4	T3	N1	M0	3	T2	N1	M0	1	1	0	0	36	3	1	0.33	0	55	0	1
840	2	1	2	62	3	8246	2	6	T4	N1	M1	4	T4	N1	M1	0	0	0	0	54	0	0	0	0	49	0	1
841	2	2	2	47	3	8246	1	6	T2	N0	M1	4	T3	N0	M1	0	0	0	0	48	0	0	0	0	25	0	0
842	1	2	2	65	1	8246	1	2	T2	N0	M0	2	T3	N0	M0	1	1	0	0	45	2	0	0	0	40	0	1
843	1	1	2	73	4	8246	1	3	T3	N0	M0	2	T3	N0	M0	1	3	0	0	62	17	0	0	0	50	0	0
844	1	2	2	75	4	8246	1	4	T3	N1	M0	3	T3	N1	M0	1	3	0	0	20	13	1	0.08	0	49	0	1
845	1	1	2	68	1	8246	2	6	T2	N0	M1	4	T3	N0	M1	0	0	1	1	50	0	0	0	1	26	1	1
846	2	1	2	58	2	8246	1	4	T1	N1	M0	3	T1	N1	M0	1	3	0	0	7	8	2	0.25	0	18	0	0
847	3	1	2	33	1	8246	2	6	T2	N0	M1	4	T2	N0	M1	1	3	0	0	35	27	0	0	0	47	0	1
848	1	2	2	74	3	8246	1	1	T1	N0	M0	1	T1	N0	M0	1	3	0	0	15	10	0	0	0	16	0	1
849	1	2	2	65	3	8246	2	6	T3	N0	M1	4	T3	N0	M1	1	3	0	0	52	13	0	0	0	39	0	1
850	1	2	2	36	3	8246	1	6	T3	N0	M1	4	T3	N0	M1	1	0	0	0	44	0	0	0	0	47	0	1
851	1	2	2	46	1	8246	1	1	T1	N0	M0	1	T1	N0	M0	1	1	0	0	10	2	0	0	0	44	0	1
852	1	1	2	59	1	8246	1	1	T1	N0	M0	1	T1	N0	M0	0	0	0	0	10	0	0	0	0	42	0	1
853	1	1	2	63	4	8246	2	6	T3	N1	M1	4	T4	N1	M1	1	3	0	1	40	39	1	0.03	1	11	1	1
854	2	1	2	60	1	8246	1	4	T3	N1	M0	3	T3	N1	M0	1	3	0	0	45	20	7	0.35	0	6	0	1
855	3	1	2	60	1	8246	3	4	T3	N1	M0	3	T2	N1	M0	1	3	0	0	35	26	2	0.08	0	46	0	1
856	1	2	2	49	2	8246	1	1	T1	N0	M0	1	T1	N0	M0	1	3	0	0	11	19	0	0	0	33	0	0
857	3	2	2	63	3	8246	3	4	T3	N1	M0	3	T3	N1	M0	1	3	0	0	65	24	1	0.04	0	36	0	1
858	1	1	2	53	3	8246	2	6	T2	N1	M1	4	T2	N1	M1	0	0	0	1	36	0	0	0	1	4	1	0
859	1	2	2	77	3	8246	1	2	T2	N0	M0	2	T3	N0	M0	1	3	0	0	45	14	0	0	0	39	0	0
860	2	2	2	56	1	8246	1	6	T4	N1	M1	4	T4	N1	M1	0	0	0	0	130	0	0	0	0	37	0	0
861	1	1	2	68	4	8246	2	1	T1	N0	M0	1	T1	N0	M0	1	3	0	0	16	13	0	0	0	4	0	1
862	3	1	2	52	3	8246	1	3	T3	N0	M0	3	T4	N0	M0	1	3	0	0	20	5	0	0	0	34	0	1
863	2	2	2	46	2	8150	1	1	T1	N0	M0	1	T1	N0	M0	1	1	0	0	8	3	0	0	0	36	0	0
864	1	1	2	63	3	8246	1	2	T2	N0	M0	2	T3	N0	M0	1	1	0	0	80	3	0	0	0	53	0	1
865	1	1	2	64	1	8246	1	4	T3	N1	M0	3	T3	N1	M0	1	3	0	0	55	24	1	0.04	0	34	0	0
866	1	1	2	65	1	8246	3	6	T3	N1	M1	4	T2	N1	M1	1	3	0	0	40	5	2	0.4	1	15	1	1
867	2	1	2	55	1	8246	3	4	T3	N1	M0	3	T4	N1	M0	1	3	0	0	40	12	0	0	0	22	0	0
868	1	1	2	68	3	8246	1	2	T2	N0	M0	2	T2	N0	M0	1	0	0	0	35	0	0	0	0	29	0	1
869	1	2	2	55	3	8246	1	4	T3	N1	M0	3	T2	N1	M0	1	3	0	0	31	7	3	0.43	0	27	0	0
870	1	1	2	71	4	8246	1	2	T2	N0	M0	2	T2	N0	M0	1	1	0	0	25	1	0	0	0	24	0	1
871	2	1	2	68	3	8246	1	2	T2	N0	M0	2	T2	N0	M0	1	3	0	0	31	12	0	0	0	5	0	0
872	1	1	2	31	4	8246	1	4	T1	N1	M0	3	T1	N1	M0	1	1	0	0	9	1	1	1	0	25	0	0
873	3	2	2	50	1	8246	1	2	T2	N0	M0	2	T2	N0	M0	1	3	0	0	25	11	0	0	0	55	0	1
874	1	1	2	51	1	8150	2	3	T3	N0	M0	3	T4	N0	M0	1	3	0	0	182	15	0	0	0	33	0	1
875	3	2	2	40	4	8013	3	6	T4	N1	M1	4	T4	N1	M1	0	0	0	1	64	0	0	0	1	7	1	1
876	1	1	2	70	3	8150	1	2	T2	N0	M0	2	T2	N0	M0	1	3	0	0	32	9	0	0	0	18	0	1
877	3	1	2	71	2	8246	1	1	T1	N0	M0	1	T1	N0	M0	1	0	0	0	8	0	0	0	0	32	0	1
878	1	1	2	68	3	8246	2	5	T4	N0	M0	3	T4	N0	M0	1	0	0	0	80	0	0	0	0	31	0	0
879	1	1	2	71	1	8246	1	1	T1	N0	M0	1	T1	N0	M0	0	0	0	0	8	0	0	0	0	23	0	1
880	1	1	2	52	3	8246	1	1	T1	N0	M0	1	T1	N0	M0	1	3	0	0	18	8	0	0	0	8	0	0
881	1	1	2	54	3	8246	3	6	T1	N0	M1	4	T2	N0	M1	0	0	0	1	20	0	0	0	1	2	1	0
882	1	2	2	69	1	8246	3	6	T4	N1	M1	4	T4	N1	M1	0	0	0	1	54	0	0	0	1	3	1	1
883	1	2	2	70	4	8246	1	6	T2	N0	M1	4	T3	N0	M1	0	0	0	0	53	0	0	0	1	3	1	0
884	1	2	2	64	1	8246	3	6	T2	N0	M1	4	T2	N0	M1	0	0	0	0	22	0	0	0	1	1	1	1
885	1	2	2	48	1	8246	2	6	T3	N1	M1	4	T3	N1	M1	0	0	0	1	53	0	0	0	0	7	0	0
886	1	2	2	80	1	8246	3	6	T2	N1	M1	4	T2	N1	M1	0	0	0	1	35	95	95	1	1	6	1	0
887	1	1	1	69	1	8246	2	6	T3	N0	M1	4	T4	N0	M1	0	0	0	1	50	0	0	0	1	28	1	1
888	1	1	2	67	1	8246	2	1	T1	N0	M0	1	T1	N0	M0	1	3	0	0	15	13	0	0	0	55	0	1
889	2	2	2	65	4	8246	1	4	T3	N1	M0	3	T4	N1	M0	0	0	0	0	32	95	95	1	1	18	1	0
890	1	2	2	74	2	8246	1	1	T1	N0	M0	1	T1	N0	M0	1	0	0	0	15	0	0	0	0	57	0	1
891	2	2	2	86	2	8246	1	2	T2	N0	M0	2	T2	N0	M0	0	0	0	0	25	0	0	0	0	35	0	0
892	2	2	2	58	4	8246	3	3	T3	N0	M0	1	T1	N0	M0	1	3	0	0	17	12	0	0	0	23	1	1
893	1	2	1	63	4	8246	2	4	T3	N1	M0	3	T2	N1	M0	1	3	0	0	24	21	4	0.19	0	92	1	1
894	1	1	2	79	3	8246	1	6	T3	N0	M1	4	T4	N0	M1	0	0	0	0	41	1	0	0	0	27	1	1
895	1	2	1	79	4	8246	1	4	T3	N1	M0	3	T3	N1	M0	1	3	0	0	135	12	5	0.42	0	69	1	1
896	1	2	1	40	4	8246	3	2	T2	N0	M0	2	T3	N0	M0	1	3	0	0	66	5	0	0	1	52	1	1
897	1	1	1	38	1	8246	3	4	T3	N1	M0	3	T4	N1	M0	1	3	1	1	45	20	5	0.25	1	18	1	1
898	1	2	1	47	3	8150	1	5	T4	N1	M0	3	T4	N1	M0	1	3	0	0	24	22	10	0.45	1	84	1	1
899	1	2	1	71	1	8246	1	2	T2	N0	M0	2	T2	N0	M0	1	3	0	0	36	10	0	0	0	153	0	0
900	1	1	1	63	3	8246	3	2	T2	N0	M0	2	T2	N0	M0	1	3	0	0	30	5	0	0	0	150	0	1
901	1	1	2	57	3	8246	1	6	T3	N0	M1	4	T4	N0	M1	1	3	0	1	65	14	0	0	1	41	1	0
902	1	1	1	73	1	8150	1	6	T3	N0	M1	4	T4	N0	M1	0	0	0	1	40	0	0	0	1	46	1	1
903	1	2	1	48	4	8246	3	6	T4	N1	M1	4	T4	N1	M1	0	0	1	0	85	1	1	1	1	1	1	1
904	3	2	1	40	1	8150	1	1	T1	N0	M0	1	T1	N0	M0	1	3	0	0	15	14	0	0	0	155	0	0
905	1	1	1	33	3	8246	1	2	T2	N0	M0	2	T2	N0	M0	1	3	0	0	20	5	0	0	0	151	0	1
906	1	1	1	69	1	8246	2	5	T4	N1	M0	3	T4	N1	M0	1	3	1	1	40	9	5	0.56	1	14	1	1
907	3	2	1	23	3	8246	2	2	T2	N0	M0	2	T2	N0	M0	1	3	0	0	25	5	0	0	0	140	0	0
908	1	1	1	53	1	8246	1	2	T2	N0	M0	2	T2	N0	M0	1	3	0	0	28	19	0	0	0	146	0	0
909	1	1	1	57	1	8246	2	6	T2	N0	M1	4	T3	N0	M1	0	0	0	0	60	0	0	0	1	31	1	1
910	1	1	1	41	3	8246	1	6	T3	N0	M1	4	T4	N0	M1	0	0	0	0	90	0	0	0	1	33	1	0
911	1	1	1	23	4	8246	1	2	T2	N0	M0	2	T2	N0	M0	1	0	0	0	26	0	0	0	0	89	0	0
912	1	2	1	61	1	8150	2	2	T2	N0	M0	2	T3	N0	M0	1	0	0	0	100	0	0	0	1	107	1	0
913	1	1	1	19	4	8246	1	2	T2	N0	M0	2	T3	N0	M0	1	3	0	0	64	11	0	0	0	109	1	0
914	1	1	1	75	4	8246	1	6	T2	N0	M1	4	T3	N0	M1	0	0	0	1	130	0	0	0	1	6	1	1
915	1	2	1	57	1	8246	3	4	T3	N1	M0	3	T2	N1	M0	1	3	0	1	29	10	1	0.1	1	26	1	0
916	1	2	1	59	3	8246	1	2	T2	N0	M0	2	T3	N0	M0	1	3	0	0	60	17	0	0	0	135	0	1
917	1	2	1	57	3	8246	1	4	T2	N1	M0	3	T3	N1	M0	1	3	0	0	70	13	3	0.23	0	138	0	1
918	1	1	1	54	4	8246	2	6	T3	N0	M1	4	T3	N0	M1	1	1	0	0	170	1	0	0	1	57	1	1
919	3	2	1	62	1	8246	3	6	T3	N0	M1	4	T3	N0	M1	0	0	0	0	70	0	0	0	1	1	1	1
920	1	2	1	73	1	8246	2	2	T2	N0	M0	2	T3	N0	M0	1	3	0	0	45	5	0	0	0	1	1	1
921	1	2	1	47	1	8246	2	3	T3	N0	M0	2	T3	N0	M0	1	3	0	0	55	6	0	0	0	138	0	1
922	1	1	1	39	3	8246	1	6	T4	N1	M1	4	T4	N1	M1	1	3	0	1	145	28	5	0.18	1	96	1	1
923	1	1	1	58	1	8246	3	6	T3	N1	M1	4	T4	N1	M1	0	0	0	1	65	0	0	0	1	13	1	1
924	3	1	1	63	4	8246	1	6	T2	N0	M1	4	T3	N0	M1	0	0	0	1	190	0	0	0	1	85	1	1
925	1	2	1	63	3	8246	2	2	T2	N0	M0	2	T3	N0	M0	1	0	0	0	70	0	0	0	0	134	0	1
926	3	1	1	43	2	8246	1	6	T3	N1	M1	4	T4	N1	M1	0	0	0	1	35	0	0	0	0	130	0	1
927	1	2	1	91	1	8246	3	6	T3	N0	M1	4	T3	N0	M1	0	0	0	0	54	0	0	0	1	1	1	1
928	3	2	1	37	1	8246	1	6	T3	N1	M1	4	T4	N1	M1	1	0	0	1	23	1	1	1	1	71	1	1
929	1	1	1	61	4	8246	1	6	T2	N1	M1	4	T3	N1	M1	0	0	0	1	120	0	0	0	0	128	0	1
930	1	2	1	28	1	8150	1	2	T2	N0	M0	2	T2	N0	M0	1	3	0	0	25	7	0	0	0	126	0	1
931	1	2	1	36	2	8246	1	2	T2	N0	M0	2	T2	N0	M0	1	3	0	0	20	4	0	0	0	116	0	1
932	1	2	1	73	4	8150	1	1	T1	N0	M0	1	T1	N0	M0	1	3	0	0	9	15	0	0	0	124	0	1
933	1	2	1	58	2	8246	1	6	T2	N0	M1	4	T3	N0	M1	0	0	0	1	43	0	0	0	1	4	1	1
934	1	2	1	55	4	8246	1	6	T2	N1	M1	4	T3	N1	M1	1	3	0	0	50	22	9	0.41	0	122	0	0
935	1	2	1	78	1	8150	3	6	T2	N0	M1	4	T2	N0	M1	0	0	1	1	30	0	0	0	1	6	1	1
936	1	2	1	77	4	8246	2	6	T2	N1	M1	4	T3	N1	M1	1	3	0	0	71	15	10	0.67	0	125	0	1
937	1	1	1	46	3	8246	1	6	T3	N1	M1	4	T4	N1	M1	1	3	0	1	39	16	1	0.06	1	21	1	1
938	2	1	1	66	4	8246	3	6	T4	N1	M1	4	T4	N1	M1	0	0	0	0	26	0	0	0	1	1	1	0
939	2	1	1	53	1	8246	3	5	T4	N0	M0	3	T4	N0	M0	0	0	0	1	70	1	0	0	0	121	0	0
940	1	2	1	71	4	8246	2	6	T4	N0	M1	4	T4	N0	M1	0	0	0	0	55	0	0	0	1	106	1	1
941	1	2	1	83	4	8246	1	4	T3	N1	M0	3	T3	N1	M0	1	1	0	0	90	15	1	0.07	1	2	1	1
942	3	1	1	52	2	8246	1	6	T3	N1	M1	4	T2	N1	M1	1	1	0	1	40	1	1	1	0	123	0	1
943	1	1	1	81	3	8246	1	2	T2	N0	M0	2	T3	N0	M0	1	1	0	0	80	1	0	0	0	119	0	1
944	1	1	1	59	1	8246	3	4	T3	N1	M0	3	T2	N1	M0	1	3	1	0	34	13	2	0.15	0	121	0	0
945	1	1	1	52	1	8246	1	3	T3	N0	M0	3	T4	N0	M0	1	1	0	0	35	2	0	0	0	115	0	1
946	1	1	1	49	3	8246	1	6	T2	N0	M1	4	T2	N0	M1	0	0	0	1	25	0	0	0	0	116	0	0
947	1	1	1	52	3	8246	1	4	T2	N1	M0	3	T3	N1	M0	1	1	0	0	50	3	3	1	0	116	0	1
948	1	2	1	58	3	8246	1	4	T3	N1	M0	3	T3	N1	M0	1	3	0	0	85	9	2	0.22	0	114	0	0
949	1	1	1	72	1	8246	1	4	T2	N1	M0	3	T3	N1	M0	1	3	0	0	65	14	14	1	1	11	1	1
950	1	2	1	45	2	8246	2	6	T2	N0	M1	4	T3	N0	M1	0	0	0	0	50	0	0	0	0	109	0	1
951	1	1	1	50	3	8246	1	2	T2	N0	M0	2	T2	N0	M0	1	3	0	0	30	12	0	0	0	107	0	1
952	2	1	1	62	4	8246	2	5	T4	N0	M0	3	T4	N0	M0	0	0	0	1	215	0	0	0	1	84	1	0
953	1	2	1	21	1	8150	3	4	T2	N1	M0	3	T2	N1	M0	1	3	0	0	35	20	4	0.2	0	113	0	0
954	1	1	2	70	4	8246	3	6	T2	N0	M1	4	T2	N0	M1	0	0	0	0	22	0	0	0	1	3	1	1
955	1	2	1	48	1	8246	1	4	T2	N1	M0	3	T2	N1	M0	1	3	0	0	40	4	2	0.5	0	113	0	1
956	2	1	1	51	1	8246	3	6	T3	N1	M1	4	T2	N1	M1	1	3	0	0	40	13	5	0.38	1	7	1	0
957	3	1	1	51	3	8246	1	2	T2	N0	M0	2	T2	N0	M0	1	1	0	0	32	2	0	0	0	56	1	1
958	1	1	1	68	2	8246	1	6	T3	N0	M1	4	T3	N0	M1	1	0	0	0	58	0	0	0	0	40	1	0
959	1	2	1	66	4	8246	1	6	T3	N1	M1	4	T3	N1	M1	1	3	0	0	75	15	1	0.07	0	117	0	0
960	3	1	1	74	3	8246	1	3	T3	N0	M0	3	T4	N0	M0	1	1	0	0	50	2	0	0	1	5	1	1
961	3	2	1	65	1	8246	3	4	T3	N1	M0	3	T2	N1	M0	1	3	1	1	31	8	4	0.5	1	7	1	1
962	1	1	1	55	3	8150	3	4	T3	N1	M0	3	T3	N1	M0	1	3	0	0	55	31	3	0.1	0	109	0	1
963	1	1	1	53	3	8246	1	5	T4	N0	M0	3	T4	N0	M0	1	3	0	0	115	18	0	0	0	110	0	0
964	1	2	1	53	2	8246	1	3	T3	N0	M0	2	T2	N0	M0	1	3	0	0	20	5	0	0	0	107	0	1
965	1	2	1	47	3	8246	1	2	T2	N0	M0	2	T2	N0	M0	1	1	0	0	30	2	0	0	0	74	0	1
966	1	1	1	49	4	8246	1	1	T1	N0	M0	1	T1	N0	M0	1	3	0	0	18	14	0	0	0	105	0	1
967	1	2	1	56	3	8246	2	4	T3	N1	M0	3	T4	N1	M0	1	3	0	1	35	10	7	0.7	0	125	0	0
968	1	2	1	50	4	8150	1	5	T4	N0	M0	3	T4	N0	M0	0	0	0	1	82	0	0	0	1	18	1	1
969	1	2	1	44	4	8246	1	3	T3	N0	M0	3	T4	N0	M0	0	0	0	1	70	0	0	0	1	94	1	0
970	1	1	1	78	1	8246	3	3	T3	N0	M0	2	T3	N0	M0	1	3	0	0	67	14	0	0	1	91	1	1
971	1	2	1	66	1	8246	1	6	T4	N1	M1	4	T4	N1	M1	0	0	0	0	52	0	0	0	1	1	1	1
972	1	2	1	47	1	8246	1	4	T3	N1	M0	3	T2	N1	M0	1	3	0	0	35	12	10	0.83	1	98	1	0
973	1	2	1	64	1	8246	1	5	T4	N1	M0	3	T4	N1	M0	1	3	0	1	32	6	3	0.5	1	37	1	0
974	1	2	1	64	3	8246	1	2	T2	N0	M0	2	T3	N0	M0	1	1	0	0	45	2	0	0	0	105	0	1
975	1	2	1	61	1	8246	1	4	T1	N1	M0	3	T1	N1	M0	1	3	0	0	3	20	1	0.05	0	102	0	1
976	1	2	1	53	2	8150	1	1	T1	N0	M0	1	T1	N0	M0	1	3	0	0	10	36	0	0	0	105	0	1
977	1	1	1	79	2	8246	1	3	T3	N0	M0	2	T3	N0	M0	1	3	0	1	45	9	0	0	1	26	1	1
978	1	1	1	46	3	8150	1	2	T2	N0	M0	2	T2	N0	M0	1	0	0	0	38	0	0	0	0	105	0	1
979	1	2	1	53	3	8246	1	2	T2	N0	M0	2	T2	N0	M0	1	1	0	0	29	2	0	0	0	102	0	0
980	1	2	1	71	2	8246	3	4	T2	N1	M0	3	T3	N1	M0	0	0	1	1	68	0	0	0	1	7	1	1
981	1	2	1	50	3	8150	1	1	T1	N0	M0	1	T1	N0	M0	1	0	0	0	9	0	0	0	0	110	0	1
982	1	1	1	60	1	8246	1	4	T3	N1	M0	3	T2	N1	M0	1	3	0	0	40	9	1	0.11	1	78	1	0
983	1	2	1	52	3	8246	1	6	T2	N0	M1	4	T2	N0	M1	0	0	0	1	22	0	0	0	1	88	1	0
984	2	1	1	59	3	8246	1	6	T4	N1	M1	4	T4	N1	M1	1	3	0	0	120	13	12	0.92	0	98	0	0
985	1	2	1	33	1	8246	2	4	T3	N1	M0	3	T2	N1	M0	1	3	1	1	38	40	7	0.18	0	96	0	1
986	1	2	1	84	3	8246	2	6	T2	N0	M1	4	T2	N0	M1	0	0	0	0	22	0	0	0	0	2	1	1
987	1	2	1	57	4	8150	1	4	T3	N1	M0	3	T2	N1	M0	1	1	0	0	40	2	2	1	1	39	1	0
988	1	1	1	54	2	8246	1	1	T1	N0	M0	1	T1	N0	M0	1	3	0	0	19	15	0	0	0	100	0	1
989	3	1	1	27	1	8246	1	6	T2	N1	M1	4	T2	N1	M1	1	3	0	0	30	26	2	0.08	0	46	0	0
990	1	2	1	49	1	8246	1	6	T3	N1	M1	4	T3	N1	M1	0	0	0	0	41	0	0	0	1	44	1	1
991	1	1	1	61	3	8150	1	2	T2	N0	M0	2	T2	N0	M0	1	1	0	0	21	1	0	0	0	100	0	1
992	1	2	1	32	1	8246	2	4	T3	N1	M0	3	T3	N1	M0	1	3	0	0	63	10	4	0.4	0	94	0	0
993	2	2	1	46	3	8246	1	6	T2	N0	M1	4	T3	N0	M1	1	0	0	0	53	0	0	0	1	75	1	1
994	1	1	1	35	4	8246	1	5	T4	N0	M0	3	T4	N0	M0	1	0	0	0	100	0	0	0	1	88	1	1
995	1	1	1	82	3	8150	1	2	T2	N0	M0	2	T2	N0	M0	1	3	0	0	30	4	0	0	0	95	0	1
996	1	1	1	66	4	8150	1	6	T3	N1	M1	4	T4	N1	M1	1	1	0	1	120	3	2	0.67	1	63	1	1
997	1	2	1	72	3	8246	1	1	T1	N0	M0	1	T1	N0	M0	1	0	0	0	15	0	0	0	0	53	1	1
998	1	2	1	39	4	8246	2	6	T2	N1	M1	4	T3	N1	M1	0	0	0	1	45	0	0	0	1	3	1	1
999	1	1	1	49	1	8246	2	3	T3	N0	M0	3	T4	N0	M0	1	0	0	1	70	0	0	0	1	89	1	1
1000	1	2	2	64	1	8013	3	6	T3	N1	M1	4	T3	N1	M1	1	3	0	0	55	18	5	0.28	0	31	0	1
1001	1	2	1	63	3	8150	1	6	T3	N1	M1	4	T2	N1	M1	1	3	1	1	30	9	5	0.56	1	48	1	0
1002	3	2	1	75	1	8150	1	2	T2	N0	M0	2	T2	N0	M0	0	0	0	0	40	0	0	0	0	91	0	0
1003	1	1	1	63	4	8150	1	3	T3	N0	M0	3	T4	N0	M0	0	0	0	1	107	0	0	0	0	82	1	1
1004	1	2	1	55	4	8246	1	6	T3	N1	M1	4	T3	N1	M1	1	3	0	0	44	17	2	0.12	0	89	0	0
1005	1	2	1	83	3	8150	1	2	T2	N0	M0	2	T2	N0	M0	1	0	0	0	21	0	0	0	0	80	0	1
1006	1	1	1	46	1	8150	2	2	T2	N0	M0	2	T2	N0	M0	1	3	0	0	34	46	0	0	1	1	1	1
1007	1	2	1	60	3	8246	1	6	T2	N1	M1	4	T3	N1	M1	1	3	1	1	45	18	4	0.22	1	48	1	1
1008	1	1	1	49	3	8150	1	1	T1	N0	M0	1	T1	N0	M0	1	1	0	0	11	1	0	0	0	87	0	1
1009	1	2	1	75	1	8246	1	4	T3	N1	M0	3	T2	N1	M0	1	3	0	0	39	12	2	0.17	0	88	0	1
1010	1	1	1	52	3	8150	3	6	T4	N1	M1	4	T4	N1	M1	1	1	1	1	100	98	97	0.99	1	49	1	0
1011	1	2	1	53	3	8150	1	4	T2	N1	M0	3	T3	N1	M0	1	3	0	0	100	10	1	0.1	0	87	0	0
1012	1	1	1	66	3	8246	1	2	T2	N0	M0	2	T3	N0	M0	1	3	0	0	50	7	0	0	0	87	0	1
1013	1	2	1	52	4	8246	3	6	T4	N1	M1	4	T4	N1	M1	0	0	1	0	50	0	0	0	1	25	1	0
1014	1	2	1	47	1	8246	1	6	T3	N0	M1	4	T4	N0	M1	0	0	0	0	51	0	0	0	1	24	1	1
1015	1	2	1	34	3	8246	1	6	T3	N1	M1	4	T4	N1	M1	1	3	0	1	46	11	9	0.82	1	18	1	1
1016	1	1	1	65	4	8246	3	2	T2	N0	M0	2	T2	N0	M0	1	3	0	0	35	14	0	0	1	62	1	1
1017	1	1	1	58	2	8246	2	1	T1	N0	M0	1	T1	N0	M0	0	0	0	0	7	0	0	0	0	16	1	1
1018	1	2	1	66	1	8246	1	1	T1	N0	M0	1	T1	N0	M0	1	1	0	0	18	1	0	0	0	85	0	0
1019	1	1	1	58	1	8246	3	6	T3	N1	M1	4	T4	N1	M1	0	0	0	0	69	0	0	0	1	1	1	1
1020	1	1	1	42	4	8246	1	2	T2	N0	M0	2	T2	N0	M0	1	0	0	0	25	0	0	0	0	101	0	1
1021	3	2	1	56	1	8246	1	6	T2	N1	M1	4	T3	N1	M1	1	3	0	0	70	23	8	0.35	1	58	1	0
1022	1	1	1	27	4	8246	1	1	T1	N0	M0	1	T1	N0	M0	1	0	0	0	12	0	0	0	0	64	0	0
1023	1	2	2	57	1	8246	1	4	T3	N1	M0	3	T2	N1	M0	1	3	0	0	39	11	1	0.09	0	59	0	1
1024	1	2	1	61	2	8246	1	6	T4	N1	M1	4	T4	N1	M1	1	3	0	0	36	22	4	0.18	0	84	0	1
1025	1	2	1	44	1	8246	1	6	T3	N1	M1	4	T3	N1	M1	1	3	0	0	42	12	5	0.42	0	83	0	1
1026	1	2	1	72	4	8246	1	6	T2	N1	M1	4	T3	N1	M1	1	3	0	1	107	39	7	0.18	0	39	1	1
1027	1	2	1	42	3	8246	1	4	T2	N1	M0	3	T2	N1	M0	1	3	0	0	28	14	1	0.07	0	82	0	0
1028	1	2	1	79	2	8246	1	3	T3	N0	M0	1	T1	N0	M0	1	3	0	0	12	21	0	0	0	82	0	1
1029	3	1	1	74	4	8246	1	2	T2	N0	M0	2	T3	N0	M0	1	1	0	0	90	2	0	0	0	88	0	0
1030	3	1	1	35	1	8246	1	6	T2	N1	M1	4	T2	N1	M1	0	0	0	1	37	95	95	1	1	37	1	1
1031	1	2	1	51	3	8246	1	3	T3	N0	M0	3	T4	N0	M0	1	3	0	0	100	10	0	0	0	70	0	1
1032	1	1	1	52	3	8246	1	2	T2	N0	M0	2	T3	N0	M0	1	3	0	0	70	17	0	0	0	74	0	1
1033	1	2	1	68	3	8246	3	6	T3	N1	M1	4	T4	N1	M1	1	3	0	1	20	21	1	0.05	1	10	1	1
1034	3	1	1	67	3	8246	1	2	T2	N0	M0	2	T2	N0	M0	1	0	0	0	38	0	0	0	0	33	1	1
1035	1	2	1	56	3	8246	3	6	T4	N1	M1	4	T4	N1	M1	0	0	0	1	90	0	0	0	1	75	1	1
1036	1	1	1	44	1	8246	1	4	T3	N1	M0	3	T2	N1	M0	1	3	0	1	35	30	18	0.6	1	45	1	0
1037	1	2	1	67	2	8246	3	6	T3	N0	M1	4	T3	N0	M1	1	3	0	0	125	17	0	0	1	3	1	1
1038	1	1	1	51	4	8246	1	2	T2	N0	M0	2	T2	N0	M0	1	3	0	0	30	6	0	0	0	78	0	1
1039	1	1	1	36	1	8246	1	4	T3	N1	M0	3	T1	N1	M0	1	3	0	0	19	18	2	0.11	0	81	0	1
1040	1	2	1	43	3	8150	1	1	T1	N0	M0	1	T1	N0	M0	1	1	0	0	8	1	0	0	0	80	0	1
1041	1	1	1	59	2	8246	1	4	T2	N1	M0	3	T2	N1	M0	1	0	0	0	31	8	3	0.38	0	4	0	1
1042	1	1	1	40	1	8150	1	1	T1	N0	M0	1	T1	N0	M0	1	3	0	0	14	10	0	0	0	74	0	1
1043	1	1	1	69	3	8246	1	6	T3	N1	M1	4	T3	N1	M1	1	3	0	1	82	8	8	1	1	29	1	1
1044	1	1	1	54	3	8246	1	4	T3	N1	M0	3	T4	N1	M0	1	3	0	0	85	16	8	0.5	1	48	1	1
1045	1	2	1	21	1	8246	1	6	T2	N0	M1	4	T3	N0	M1	0	0	0	1	61	0	0	0	0	73	0	0
1046	1	2	1	55	1	8150	1	2	T2	N0	M0	2	T3	N0	M0	1	3	0	0	90	4	0	0	1	100	1	1
1047	2	2	1	50	4	8150	2	6	T2	N1	M1	4	T2	N1	M1	0	0	0	0	20	4	3	0.75	1	25	1	0
1048	1	1	1	72	3	8246	1	2	T2	N0	M0	2	T3	N0	M0	1	3	0	0	90	7	0	0	0	75	0	0
1049	1	2	1	23	1	8246	1	4	T3	N1	M0	3	T3	N1	M0	1	3	0	0	65	16	7	0.44	0	75	0	1
1050	1	2	1	78	3	8246	1	2	T2	N0	M0	2	T2	N0	M0	1	3	0	0	23	14	0	0	0	38	1	1
1051	1	1	1	38	3	8246	2	6	T3	N1	M1	4	T4	N1	M1	0	0	1	1	29	0	0	0	0	72	0	1
1052	1	1	2	47	4	8246	1	4	T3	N1	M0	3	T3	N1	M0	1	3	0	0	24	22	2	0.09	0	67	0	0
1053	1	1	1	32	2	8246	1	6	T3	N1	M1	4	T3	N1	M1	1	3	0	0	105	8	1	0.13	0	73	0	1
1054	1	2	2	64	2	8246	1	1	T1	N0	M0	1	T1	N0	M0	1	0	0	0	17	0	0	0	0	69	0	1
1055	1	2	2	81	1	8246	1	6	T3	N1	M1	4	T3	N1	M1	0	0	0	1	41	0	0	0	1	50	1	1
1056	1	1	2	44	1	8246	1	4	T2	N1	M0	3	T2	N1	M0	1	3	0	0	29	27	3	0.11	0	69	0	1
1057	1	2	2	59	4	8246	1	3	T3	N0	M0	3	T4	N0	M0	0	0	0	1	38	0	0	0	0	69	0	1
1058	3	1	1	34	3	8246	1	2	T2	N0	M0	2	T3	N0	M0	1	3	0	0	43	17	0	0	0	76	0	1
1059	1	1	1	72	1	8246	1	1	T1	N0	M0	1	T1	N0	M0	1	3	0	0	13	8	0	0	0	76	0	1
1060	1	1	2	23	2	8246	1	1	T1	N0	M0	1	T1	N0	M0	1	0	0	0	6	0	0	0	0	18	0	0
1061	1	1	2	69	3	8246	1	2	T2	N0	M0	2	T2	N0	M0	1	3	0	0	30	11	0	0	0	67	0	1
1062	3	2	2	52	1	8246	1	3	T3	N0	M0	2	T2	N0	M0	1	3	1	1	35	21	0	0	0	65	0	0
1063	1	2	2	43	3	8246	1	2	T2	N0	M0	2	T2	N0	M0	1	3	0	0	24	21	0	0	0	69	0	1
1064	1	2	2	78	2	8246	2	2	T2	N0	M0	2	T2	N0	M0	1	0	0	0	30	0	0	0	0	69	0	1
1065	1	2	2	92	1	8246	3	5	T4	N1	M0	3	T4	N1	M0	0	0	0	1	34	0	0	0	1	10	1	1
1066	1	2	2	60	4	8246	1	1	T1	N0	M0	1	T1	N0	M0	1	3	0	0	10	20	0	0	0	64	0	1
1067	1	1	2	40	1	8246	2	4	T2	N1	M0	3	T3	N1	M0	1	3	0	0	50	16	1	0.06	0	67	0	0
1068	2	1	1	54	4	8246	1	4	T2	N1	M0	3	T3	N1	M0	1	3	0	0	53	25	10	0.4	0	66	0	1
1069	1	2	2	80	1	8246	3	5	T4	N0	M0	3	T4	N0	M0	1	3	0	0	140	13	0	0	0	66	0	1
1070	1	2	2	42	1	8246	1	2	T2	N0	M0	2	T2	N0	M0	1	3	0	0	24	17	0	0	0	67	0	0
1071	1	2	1	47	4	8246	1	4	T1	N1	M0	3	T1	N1	M0	1	3	0	0	18	10	1	0.1	0	72	0	1
1072	1	1	1	51	3	8246	1	2	T2	N0	M0	2	T3	N0	M0	1	3	0	0	45	7	0	0	0	70	0	0
1073	1	2	2	55	2	8246	1	6	T3	N1	M1	4	T2	N1	M1	1	3	0	0	35	12	7	0.58	1	28	1	0
1074	1	2	2	44	3	8246	1	1	T1	N0	M0	1	T1	N0	M0	1	3	0	0	4	7	0	0	0	62	0	1
1075	3	1	1	58	4	8246	2	1	T1	N0	M0	1	T1	N0	M0	1	0	0	0	10	0	0	0	0	57	1	1
1076	1	1	1	54	4	8246	1	6	T2	N0	M1	4	T2	N0	M1	1	3	0	0	27	0	0	0	0	72	0	1
1077	1	2	2	69	4	8246	3	6	T2	N0	M1	4	T3	N0	M1	0	0	0	1	137	0	0	0	1	17	1	1
1078	1	2	2	35	4	8246	1	6	T2	N1	M1	4	T3	N1	M1	1	3	0	0	42	9	2	0.22	0	63	0	0
1079	3	1	2	65	1	8246	1	4	T2	N1	M0	3	T2	N1	M0	1	3	0	0	30	34	2	0.06	0	63	0	1
1080	1	2	2	55	4	8246	1	4	T3	N1	M0	3	T4	N1	M0	1	3	0	0	50	8	3	0.38	1	51	1	0
1081	1	2	2	55	3	8246	3	6	T4	N1	M1	4	T4	N1	M1	0	0	0	1	50	0	0	0	1	34	1	1
1082	1	1	2	63	1	8246	1	3	T3	N0	M0	1	T1	N0	M0	1	1	1	0	15	1	0	0	0	65	0	0
1083	3	1	2	37	3	8246	1	4	T3	N1	M0	3	T2	N1	M0	1	3	0	0	35	14	2	0.14	0	66	0	1
1084	1	2	2	25	3	8246	2	2	T2	N0	M0	2	T3	N0	M0	1	3	0	0	52	12	0	0	0	64	0	0
1085	1	1	2	54	4	8246	1	2	T2	N0	M0	2	T3	N0	M0	1	3	0	0	45	13	0	0	0	61	0	1
1086	1	2	2	34	3	8246	1	3	T3	N0	M0	3	T4	N0	M0	1	3	0	0	180	10	0	0	0	62	0	1
1087	1	2	2	32	1	8246	1	1	T1	N0	M0	1	T1	N0	M0	1	0	0	0	14	0	0	0	0	71	0	1
1088	3	2	2	45	1	8246	1	1	T1	N0	M0	1	T1	N0	M0	1	3	0	0	18	7	0	0	1	56	1	1
1089	1	1	2	73	2	8246	1	2	T2	N0	M0	2	T3	N0	M0	1	3	0	0	55	7	0	0	0	66	0	1
1090	1	2	2	43	2	8246	1	6	T2	N1	M1	4	T3	N1	M1	1	3	0	1	45	6	1	0.17	1	51	1	0
1091	3	1	2	62	3	8246	1	2	T2	N0	M0	2	T2	N0	M0	1	3	0	0	33	5	0	0	0	66	0	1
1092	1	2	2	51	3	8246	2	4	T3	N1	M0	3	T2	N1	M0	1	3	0	0	25	9	2	0.22	0	60	0	1
1093	1	1	2	47	3	8150	1	3	T3	N0	M0	2	T3	N0	M0	1	3	0	0	66	6	0	0	0	58	0	0
1094	1	2	2	87	2	8246	1	4	T3	N1	M0	3	T2	N1	M0	1	3	0	0	25	17	2	0.12	0	58	0	1
1095	1	1	2	51	4	8150	1	2	T2	N0	M0	2	T2	N0	M0	1	3	0	0	38	5	0	0	0	41	1	1
1096	1	1	2	58	4	8150	1	4	T2	N1	M0	3	T2	N1	M0	1	3	0	0	34	15	1	0.07	0	58	0	1
1097	1	1	1	61	3	8246	1	2	T2	N0	M0	2	T2	N0	M0	1	1	0	0	21	2	0	0	0	72	0	0
1098	1	1	2	59	2	8246	1	1	T1	N0	M0	1	T1	N0	M0	1	1	0	0	10	3	0	0	1	21	1	0
1099	1	1	2	66	3	8150	2	6	T3	N0	M1	4	T4	N0	M1	1	3	0	0	37	12	0	0	0	59	0	0
1100	2	2	2	53	2	8246	1	4	T2	N1	M0	3	T2	N1	M0	1	3	0	0	25	13	7	0.54	0	57	0	0
1101	1	1	2	63	3	8246	1	2	T2	N0	M0	2	T2	N0	M0	1	1	0	0	22	1	0	0	0	58	0	1
1102	3	1	2	45	1	8013	3	4	T3	N1	M0	3	T2	N1	M0	1	3	0	1	22	20	7	0.35	1	10	1	1
1103	3	2	2	66	1	8246	1	2	T2	N0	M0	2	T2	N0	M0	1	3	0	0	35	16	0	0	0	57	0	1
1104	3	1	2	52	3	8246	3	6	T3	N0	M1	4	T3	N0	M1	0	0	0	1	45	0	0	0	1	37	1	0
1105	1	1	2	79	2	8246	1	2	T2	N0	M0	2	T2	N0	M0	1	0	0	0	21	0	0	0	0	63	0	0
1106	1	1	2	55	4	8246	1	6	T4	N1	M1	4	T4	N1	M1	1	3	1	1	85	4	2	0.5	0	64	0	0
1107	1	1	2	74	3	8246	1	1	T1	N0	M0	2	T2	N0	M0	1	1	0	0	20	3	0	0	0	55	0	1
1108	1	1	2	55	3	8246	2	3	T3	N0	M0	2	T3	N0	M0	1	1	0	0	42	2	0	0	0	66	0	1
1109	1	1	2	60	3	8246	1	2	T2	N0	M0	2	T2	N0	M0	1	3	0	0	23	27	0	0	0	57	0	1
1110	1	1	2	38	3	8246	2	6	T3	N1	M1	4	T4	N1	M1	1	3	0	0	82	5	1	0.2	0	58	0	1
1111	1	1	2	79	2	8246	1	1	T1	N0	M0	1	T1	N0	M0	0	0	0	0	12	0	0	0	0	18	1	1
1112	1	1	2	64	3	8246	3	6	T4	N1	M1	4	T4	N1	M1	1	3	0	1	85	16	6	0.38	0	58	0	1
1113	1	2	2	64	2	8246	2	1	T1	N0	M0	1	T1	N0	M0	1	3	0	0	17	5	0	0	0	58	0	1
1114	1	1	2	73	3	8246	2	1	T1	N0	M0	1	T1	N0	M0	1	3	0	0	8	4	0	0	0	59	0	1
1115	1	2	2	69	3	8246	1	6	T2	N0	M1	4	T3	N0	M1	0	0	0	1	61	0	0	0	1	4	1	1
1116	1	1	2	73	3	8246	1	6	T2	N0	M1	4	T3	N0	M1	0	0	0	1	57	0	0	0	1	24	1	0
1117	2	1	2	69	4	8246	1	1	T1	N0	M0	1	T1	N0	M0	1	3	0	0	6	7	0	0	0	55	0	1
1118	1	1	2	63	4	8150	1	6	T3	N1	M1	4	T3	N1	M1	1	3	0	0	80	9	3	0.33	0	59	0	1
1119	1	1	1	54	2	8246	1	1	T1	N0	M0	1	T1	N0	M0	1	3	0	0	14	6	0	0	0	73	0	1
1120	1	1	2	67	1	8246	1	6	T3	N1	M1	4	T3	N1	M1	1	3	0	0	65	15	4	0.27	0	26	1	1
1121	3	1	2	80	1	8246	3	6	T2	N0	M1	4	T2	N0	M1	0	0	0	0	30	0	0	0	1	5	1	1
1122	3	1	2	19	3	8246	2	2	T2	N0	M0	2	T2	N0	M0	1	3	0	0	35	15	0	0	0	56	0	0
1123	3	1	2	74	1	8246	3	6	T2	N1	M1	4	T2	N1	M1	1	0	0	1	28	0	0	0	1	30	1	1
1124	1	1	2	43	1	8246	1	3	T3	N0	M0	2	T2	N0	M0	1	3	0	0	25	9	0	0	0	23	0	0
1125	2	1	2	59	3	8246	1	2	T2	N0	M0	2	T3	N0	M0	1	3	0	0	50	35	0	0	0	53	0	0
1126	1	1	2	60	1	8246	1	6	T4	N0	M1	4	T4	N0	M1	0	0	0	1	120	0	0	0	0	63	0	1
1127	1	2	2	52	1	8246	1	1	T1	N0	M0	1	T1	N0	M0	1	1	0	0	7	1	0	0	0	64	0	1
1128	1	1	2	66	2	8246	1	1	T1	N0	M0	1	T1	N0	M0	1	3	0	0	15	6	0	0	0	55	0	1
1129	1	2	2	76	1	8246	1	2	T2	N0	M0	2	T2	N0	M0	1	3	0	0	22	13	0	0	0	59	0	1
1130	1	2	2	55	3	8246	1	4	T2	N1	M0	3	T3	N1	M0	1	3	0	0	55	11	6	0.55	0	53	0	1
1131	1	1	2	45	3	8246	1	2	T2	N0	M0	2	T2	N0	M0	1	3	0	0	22	11	0	0	0	43	0	1
1132	1	1	2	54	4	8246	1	4	T3	N1	M0	3	T3	N1	M0	1	0	0	0	45	3	2	0.67	0	62	0	1
1133	1	1	2	62	2	8246	2	6	T3	N1	M1	4	T2	N1	M1	1	3	0	0	30	6	2	0.33	0	58	0	1
1134	1	1	2	48	3	8246	1	4	T3	N1	M0	3	T2	N1	M0	1	3	0	0	40	5	4	0.8	0	54	0	1
1135	1	1	2	48	2	8246	3	5	T4	N1	M0	3	T4	N1	M0	0	0	1	1	69	98	97	0.99	0	52	0	1
1136	3	1	2	49	3	8246	2	6	T3	N1	M1	4	T4	N1	M1	1	3	0	0	60	4	1	0.25	0	17	0	1
1137	1	2	2	69	3	8246	2	1	T1	N0	M0	1	T1	N0	M0	1	0	0	0	18	0	0	0	0	51	0	0
1138	1	2	2	41	3	8246	3	4	T3	N1	M0	3	T2	N1	M0	1	3	0	1	40	13	6	0.46	1	9	1	0
1139	1	1	2	55	3	8246	1	2	T2	N0	M0	2	T2	N0	M0	1	1	0	0	27	1	0	0	0	46	0	1
1140	1	2	2	61	1	8246	1	3	T3	N0	M0	3	T4	N0	M0	1	3	0	0	72	21	0	0	0	52	0	1
1141	1	1	2	65	2	8246	2	6	T3	N1	M1	4	T4	N1	M1	0	0	1	1	60	95	95	1	1	21	1	0
1142	2	1	2	44	2	8246	1	1	T1	N0	M0	1	T1	N0	M0	1	3	0	0	8	7	0	0	0	51	0	1
1143	1	2	2	60	2	8246	1	1	T1	N0	M0	1	T1	N0	M0	1	3	0	0	9	10	0	0	0	51	0	1
1144	1	2	2	67	1	8246	2	4	T3	N1	M0	3	T1	N1	M0	1	3	0	0	13	24	1	0.04	0	52	0	1
1145	1	1	2	74	1	8246	3	1	T1	N0	M0	1	T1	N0	M0	1	3	0	1	14	20	0	0	0	50	0	1
1146	2	2	2	46	1	8246	2	6	T3	N0	M1	4	T3	N0	M1	1	3	0	1	71	5	0	0	1	26	1	1
1147	1	1	2	48	1	8246	2	6	T4	N1	M1	4	T4	N1	M1	1	3	0	1	28	15	5	0.33	1	40	1	1
1148	3	2	2	59	1	8013	3	6	T3	N1	M1	4	T4	N1	M1	1	3	0	0	38	22	14	0.64	1	8	1	1
1149	1	1	2	56	1	8246	1	2	T2	N0	M0	2	T3	N0	M0	1	3	1	0	50	6	0	0	0	48	0	1
1150	2	2	2	70	4	8246	3	6	T2	N0	M1	4	T2	N0	M1	0	0	0	1	28	0	0	0	1	9	1	0
1151	1	2	2	48	3	8246	1	1	T1	N0	M0	1	T1	N0	M0	1	3	0	0	13	18	0	0	0	42	0	1
1152	1	1	2	81	3	8246	1	6	T2	N0	M1	4	T2	N0	M1	0	0	0	0	20	0	0	0	1	7	1	1
1153	1	2	2	63	1	8246	2	5	T4	N0	M0	3	T4	N0	M0	0	0	0	0	85	0	0	0	1	30	1	1
1154	1	2	2	74	1	8246	1	6	T4	N0	M1	4	T4	N0	M1	0	0	0	1	30	0	0	0	1	2	1	1
1155	1	1	2	56	4	8246	1	4	T2	N1	M0	3	T3	N1	M0	1	3	0	0	46	23	2	0.09	0	48	0	1
1156	1	2	2	33	4	8246	1	2	T2	N0	M0	2	T2	N0	M0	1	0	0	0	24	0	0	0	0	60	0	0
1157	1	2	2	79	4	8246	1	1	T1	N0	M0	1	T1	N0	M0	1	0	0	0	4	0	0	0	0	54	0	1
1158	3	2	2	65	1	8246	1	4	T2	N1	M0	3	T2	N1	M0	1	3	0	0	25	5	1	0.2	0	64	0	1
1159	1	2	2	61	4	8246	2	2	T2	N0	M0	2	T2	N0	M0	1	3	0	0	29	21	0	0	0	48	0	0
1160	1	2	2	75	1	8246	1	1	T1	N0	M0	2	T2	N0	M0	1	3	0	0	20	4	0	0	0	6	1	0
1161	1	2	2	43	3	8246	2	2	T2	N0	M0	2	T2	N0	M0	1	0	0	0	25	13	0	0	0	50	0	1
1162	1	2	2	68	1	8246	1	4	T2	N1	M0	3	T3	N1	M0	1	3	0	0	75	40	1	0.03	1	15	1	1
1163	1	1	2	84	3	8246	1	2	T2	N0	M0	2	T3	N0	M0	1	3	0	0	125	10	0	0	0	48	0	1
1164	1	2	2	59	3	8246	3	6	T3	N1	M1	4	T4	N1	M1	1	3	0	1	110	5	2	0.4	0	48	0	0
1165	1	2	2	69	1	8246	1	2	T2	N0	M0	2	T2	N0	M0	1	3	0	0	27	22	0	0	0	47	0	1
1166	1	1	2	60	4	8246	3	6	T3	N1	M1	4	T4	N1	M1	0	0	0	1	85	11	7	0.64	1	13	1	1
1167	1	1	2	72	2	8246	1	3	T3	N0	M0	1	T1	N0	M0	1	3	0	0	12	23	0	0	0	45	0	1
1168	3	2	2	61	1	8246	2	1	T1	N0	M0	1	T1	N0	M0	1	3	0	0	8	11	0	0	0	46	0	1
1169	1	2	2	40	2	8246	1	5	T4	N1	M0	3	T4	N1	M0	0	0	0	1	52	0	0	0	0	47	0	1
1170	1	1	2	64	1	8246	1	2	T2	N0	M0	2	T2	N0	M0	1	3	0	0	21	9	0	0	0	47	0	1
1171	1	1	2	58	3	8150	1	4	T3	N1	M0	3	T4	N1	M0	1	3	0	0	60	18	5	0.28	0	54	0	1
1172	1	1	2	55	4	8246	1	1	T1	N0	M0	1	T1	N0	M0	1	3	0	0	15	7	0	0	0	46	0	0
1173	1	2	2	71	1	8246	3	6	T1	N1	M1	4	T2	N1	M1	0	0	0	1	20	0	0	0	1	5	1	0
1174	1	1	2	77	3	8246	1	6	T2	N0	M1	4	T3	N0	M1	0	0	0	1	58	0	0	0	1	32	1	0
1175	2	1	2	71	3	8246	3	4	T3	N1	M0	3	T4	N1	M0	1	3	0	1	95	17	5	0.29	1	27	1	0
1176	3	1	2	52	3	8246	1	2	T2	N0	M0	2	T3	N0	M0	1	3	0	0	65	13	0	0	0	46	0	1
1177	1	2	2	49	4	8246	1	6	T3	N1	M1	4	T4	N1	M1	0	0	0	0	36	0	0	0	0	38	0	0
1178	1	2	2	62	3	8246	2	2	T2	N0	M0	2	T2	N0	M0	1	3	0	0	24	20	0	0	0	46	0	1
1179	1	2	2	51	1	8246	2	6	T4	N1	M1	4	T4	N1	M1	0	0	0	1	36	0	0	0	1	38	1	0
1180	1	2	2	36	3	8246	1	2	T2	N0	M0	2	T3	N0	M0	1	0	0	0	55	0	0	0	0	52	0	1
1181	1	1	2	65	3	8246	3	5	T4	N0	M0	3	T4	N0	M0	1	0	0	1	60	0	0	0	0	48	0	1
1182	1	1	2	69	1	8246	1	4	T3	N1	M0	3	T4	N1	M0	0	0	0	1	55	0	0	0	0	45	0	1
1183	3	2	2	52	3	8246	2	6	T3	N1	M1	4	T3	N1	M1	1	3	0	1	45	10	9	0.9	0	45	0	1
1184	1	2	2	55	3	8246	2	6	T4	N0	M1	4	T4	N0	M1	0	0	0	0	4	0	0	0	0	45	0	0
1185	1	1	2	58	4	8246	1	6	T2	N0	M1	4	T3	N0	M1	0	0	0	1	55	0	0	0	0	41	1	1
1186	1	2	2	71	2	8013	3	6	T2	N0	M1	4	T2	N0	M1	0	0	0	1	35	0	0	0	1	1	1	1
1187	1	1	2	61	4	8246	1	6	T3	N1	M1	4	T3	N1	M1	0	0	0	1	54	0	0	0	0	42	0	1
1188	1	1	2	23	2	8246	1	2	T2	N0	M0	2	T2	N0	M0	1	3	0	0	32	17	0	0	0	31	0	0
1189	1	2	2	65	1	8246	2	4	T2	N1	M0	3	T2	N1	M0	1	3	0	0	30	20	7	0.35	0	43	0	1
1190	1	2	2	67	1	8246	2	2	T2	N0	M0	2	T2	N0	M0	1	3	0	0	30	25	0	0	0	56	0	1
1191	1	1	2	67	3	8150	2	4	T3	N1	M0	3	T2	N1	M0	1	3	0	0	30	18	3	0.17	0	41	0	1
1192	3	2	2	63	2	8246	1	4	T2	N1	M0	3	T2	N1	M0	1	3	0	1	25	7	1	0.14	0	55	0	1
1193	3	1	2	65	4	8246	1	1	T1	N0	M0	1	T1	N0	M0	1	0	0	0	18	0	0	0	0	40	0	1
1194	1	1	2	65	1	8246	3	5	T4	N1	M0	3	T4	N1	M0	0	0	0	0	74	0	0	0	1	3	1	1
1195	1	1	2	19	1	8246	1	1	T1	N0	M0	1	T1	N0	M0	1	3	0	0	7	17	0	0	0	43	0	0
1196	1	1	2	68	3	8246	2	6	T1	N0	M1	4	T1	N0	M1	1	3	0	0	17	7	0	0	0	42	0	0
1197	1	2	2	61	1	8246	2	4	T3	N1	M0	3	T4	N1	M0	0	0	0	0	30	10	4	0.4	0	40	0	1
1198	1	1	2	22	4	8246	1	2	T2	N0	M0	2	T3	N0	M0	1	3	0	1	49	27	0	0	0	9	1	0
1199	1	2	1	60	4	8246	2	2	T2	N0	M0	2	T2	N0	M0	1	3	0	0	38	4	0	0	0	99	0	1
1200	1	1	2	47	1	8246	1	2	T2	N0	M0	2	T3	N0	M0	1	0	0	0	45	0	0	0	0	37	0	1
1201	1	1	2	62	3	8246	1	6	T2	N0	M1	4	T3	N0	M1	0	0	0	0	52	0	0	0	1	6	1	1
1202	1	2	2	44	1	8246	1	3	T3	N0	M0	2	T3	N0	M0	1	3	0	0	48	5	0	0	0	35	0	1
1203	1	1	2	70	2	8246	1	1	T1	N0	M0	1	T1	N0	M0	1	3	0	0	6	11	0	0	1	20	1	1
1204	1	1	2	52	1	8246	1	5	T4	N1	M0	3	T4	N1	M0	1	3	0	1	83	22	8	0.36	0	41	0	1
1205	1	2	2	72	1	8246	1	4	T1	N1	M0	3	T1	N1	M0	1	3	0	0	16	6	2	0.33	0	41	0	1
1206	1	2	2	65	4	8246	1	6	T4	N1	M1	4	T4	N1	M1	1	3	0	1	169	15	2	0.13	0	40	0	1
1207	1	2	2	74	2	8246	1	1	T1	N0	M0	1	T1	N0	M0	1	0	0	0	4	0	0	0	0	45	0	0
1208	1	1	2	48	4	8246	1	5	T4	N0	M0	3	T4	N0	M0	0	0	0	1	125	0	0	0	0	40	0	0
1209	1	1	2	76	3	8246	2	6	T2	N1	M1	4	T3	N1	M1	0	0	0	1	47	0	0	0	0	40	0	1
1210	2	1	2	54	1	8246	2	4	T3	N1	M0	3	T3	N1	M0	1	3	1	0	60	16	12	0.75	0	41	0	1
1211	1	1	2	68	2	8246	1	1	T1	N0	M0	1	T1	N0	M0	0	0	0	0	9	0	0	0	0	40	0	1
1212	1	2	2	34	2	8246	1	1	T1	N0	M0	1	T1	N0	M0	1	3	0	0	15	12	0	0	0	39	0	0
1213	1	1	2	38	2	8150	2	1	T1	N0	M0	1	T1	N0	M0	1	3	0	0	19	25	0	0	0	43	0	0
1214	1	2	2	47	4	8246	2	6	T3	N1	M1	4	T4	N1	M1	1	3	1	1	65	21	9	0.43	1	23	1	0
1215	1	2	2	70	3	8246	3	2	T2	N0	M0	2	T3	N0	M0	1	0	1	1	50	0	0	0	0	36	0	1
1216	1	2	2	52	4	8246	2	6	T3	N0	M1	4	T3	N0	M1	0	0	0	1	27	0	0	0	0	41	0	1
1217	1	1	2	54	4	8246	2	5	T4	N0	M0	3	T4	N0	M0	0	0	0	1	83	0	0	0	1	17	1	1
1218	1	2	2	80	4	8246	1	2	T2	N0	M0	2	T3	N0	M0	1	3	0	0	140	7	0	0	0	39	0	1
1219	1	2	2	43	3	8246	2	6	T3	N0	M1	4	T4	N0	M1	1	0	0	0	130	0	0	0	1	15	1	1
1220	1	1	2	57	4	8246	1	6	T1	N0	M1	4	T1	N0	M1	0	0	1	0	16	0	0	0	1	32	1	1
1221	1	1	2	66	3	8246	1	1	T1	N0	M0	1	T1	N0	M0	1	0	0	0	14	0	0	0	0	36	0	1
1222	1	1	2	71	4	8246	1	1	T1	N0	M0	1	T1	N0	M0	1	3	0	0	11	6	0	0	0	40	0	1
1223	1	1	2	81	3	8246	2	6	T2	N0	M1	4	T3	N0	M1	0	0	0	0	68	0	0	0	1	34	1	1
1224	1	2	2	60	1	8246	1	2	T2	N0	M0	2	T2	N0	M0	1	3	0	0	40	12	0	0	0	50	0	0
1225	3	1	2	67	1	8246	3	4	T3	N1	M0	3	T4	N1	M0	0	0	0	0	42	0	0	0	1	3	1	0
1226	1	2	2	46	3	8246	2	6	T2	N0	M1	4	T3	N0	M1	0	0	0	0	110	0	0	0	0	36	0	0
1227	1	1	2	69	1	8246	3	5	T4	N1	M0	3	T4	N1	M0	0	0	0	0	27	0	0	0	1	2	1	0
1228	1	1	2	55	1	8246	1	1	T1	N0	M0	1	T1	N0	M0	1	3	0	0	10	13	0	0	0	38	0	1
1229	1	1	2	69	2	8246	2	2	T2	N0	M0	2	T2	N0	M0	1	3	0	0	29	14	0	0	0	34	0	1
1230	1	1	2	82	3	8246	2	2	T2	N0	M0	2	T3	N0	M0	1	0	0	0	62	0	0	0	0	33	0	1
1231	2	1	2	32	1	8246	2	6	T4	N1	M1	4	T4	N1	M1	0	0	0	1	70	0	0	0	0	34	0	0
1232	1	1	2	56	4	8246	1	4	T2	N1	M0	3	T3	N1	M0	1	1	0	0	42	1	1	1	0	33	0	1
1233	1	1	2	74	2	8246	1	2	T2	N0	M0	2	T2	N0	M0	0	0	0	0	23	0	0	0	0	37	0	1
1234	1	2	2	71	3	8246	1	1	T1	N0	M0	1	T1	N0	M0	1	3	0	0	8	7	0	0	0	37	0	1
1235	1	1	2	74	1	8246	3	6	T3	N1	M1	4	T4	N1	M1	0	0	0	1	90	0	0	0	1	6	1	1
1236	1	1	2	53	4	8246	1	1	T1	N0	M0	1	T1	N0	M0	1	1	0	0	18	1	0	0	0	32	0	1
1237	1	1	2	62	1	8246	1	5	T4	N1	M0	3	T4	N1	M0	1	3	1	0	22	22	6	0.27	0	34	0	1
1238	1	2	2	47	2	8246	2	4	T2	N1	M0	3	T3	N1	M0	1	3	0	0	145	33	1	0.03	0	31	0	1
1239	1	1	2	55	2	8246	1	5	T4	N0	M0	3	T4	N0	M0	0	0	0	1	80	0	0	0	1	4	1	0
1240	1	2	2	59	1	8246	1	6	T4	N1	M1	4	T4	N1	M1	0	0	0	1	58	1	1	1	1	13	1	1
1241	1	2	2	55	3	8246	1	6	T4	N1	M1	4	T4	N1	M1	1	3	0	0	114	3	2	0.67	0	32	0	1
1242	1	1	2	53	4	8246	1	6	T4	N1	M1	4	T4	N1	M1	0	0	0	1	60	0	0	0	0	34	0	0
1243	1	1	2	68	3	8246	1	6	T2	N0	M1	4	T3	N0	M1	1	3	0	0	162	16	0	0	0	32	0	1
1244	3	2	1	72	1	8246	1	5	T4	N0	M0	3	T4	N0	M0	0	0	0	0	43	0	0	0	0	68	0	0
1245	1	2	2	59	3	8246	1	2	T2	N0	M0	2	T2	N0	M0	1	3	0	0	27	13	0	0	0	24	1	1
1246	1	1	2	66	1	8246	1	2	T2	N0	M0	2	T2	N0	M0	1	3	0	0	22	24	0	0	0	29	0	1
1247	1	2	2	51	4	8246	3	6	T3	N1	M1	4	T4	N1	M1	1	3	0	0	36	13	5	0.38	0	27	0	1
1248	3	1	2	55	1	8013	3	4	T3	N1	M0	3	T2	N1	M0	1	3	0	1	34	21	3	0.14	1	20	1	1
1249	1	2	2	42	3	8246	2	2	T2	N0	M0	2	T2	N0	M0	1	3	0	0	24	26	0	0	0	30	0	1
1250	1	2	2	67	3	8246	1	6	T2	N0	M1	4	T2	N0	M1	0	0	1	0	31	0	0	0	0	29	0	1
1251	1	1	2	76	3	8246	1	4	T3	N1	M0	3	T4	N1	M0	1	3	0	0	33	12	1	0.08	0	39	0	0
1252	3	1	2	68	2	8246	1	1	T1	N0	M0	1	T1	N0	M0	1	1	0	0	5	4	0	0	0	44	0	0
1253	1	1	2	69	4	8246	1	6	T2	N1	M1	4	T3	N1	M1	0	0	0	0	108	0	0	0	0	29	0	1
1254	1	2	2	57	2	8246	1	2	T2	N0	M0	2	T2	N0	M0	1	0	0	0	22	0	0	0	0	29	0	1
1255	1	1	2	71	3	8246	1	2	T2	N0	M0	2	T2	N0	M0	1	3	0	0	21	6	0	0	1	4	1	1
1256	1	2	2	63	4	8246	2	6	T3	N1	M1	4	T4	N1	M1	1	3	0	1	105	22	7	0.32	0	31	0	0
1257	1	1	2	43	2	8246	1	2	T2	N0	M0	2	T3	N0	M0	1	3	0	0	55	4	0	0	0	36	0	1
1258	1	2	2	64	3	8246	2	3	T3	N0	M0	3	T4	N0	M0	1	3	0	0	40	11	0	0	0	47	0	0
1259	1	2	2	44	1	8246	1	1	T1	N0	M0	1	T1	N0	M0	0	0	0	0	13	0	0	0	0	25	0	1
1260	1	1	2	59	4	8246	1	6	T3	N1	M1	4	T4	N1	M1	1	3	0	0	68	35	12	0.34	0	32	0	1
1261	1	1	2	29	3	8246	3	6	T2	N1	M1	4	T3	N1	M1	0	0	0	1	52	0	0	0	1	20	1	1
1262	1	2	2	72	3	8246	1	2	T2	N0	M0	2	T2	N0	M0	1	3	0	0	25	9	0	0	0	28	0	0
1263	1	1	2	63	4	8246	1	1	T1	N0	M0	1	T1	N0	M0	1	0	0	0	16	0	0	0	0	31	0	1
1264	1	2	2	70	1	8246	1	4	T3	N1	M0	3	T3	N1	M0	1	3	0	0	65	19	1	0.05	0	25	0	1
1265	1	1	2	60	1	8246	3	4	T3	N1	M0	3	T3	N1	M0	1	3	0	0	43	10	2	0.2	0	26	0	1
1266	1	1	2	61	3	8246	1	6	T3	N1	M1	4	T2	N1	M1	1	3	0	0	35	4	2	0.5	0	22	0	1
1267	1	2	2	62	3	8246	1	2	T2	N0	M0	2	T2	N0	M0	1	3	0	0	35	6	0	0	0	25	0	1
1268	1	2	2	45	4	8246	1	3	T3	N0	M0	2	T3	N0	M0	1	3	0	0	130	5	0	0	0	29	0	0
1269	1	1	2	63	3	8150	1	4	T3	N1	M0	3	T3	N1	M0	1	3	0	1	90	4	2	0.5	0	17	0	1
1270	1	2	2	54	2	8246	1	6	T4	N0	M1	4	T4	N0	M1	0	0	1	1	65	0	0	0	0	23	0	0
1271	1	1	2	72	3	8150	2	4	T3	N1	M0	3	T2	N1	M0	1	3	0	0	35	18	6	0.33	1	5	1	0
1272	1	1	2	66	1	8246	3	5	T4	N0	M0	3	T4	N0	M0	0	0	1	1	120	0	0	0	0	32	0	1
1273	1	1	2	77	1	8246	2	6	T3	N0	M1	4	T4	N0	M1	0	0	0	0	75	0	0	0	1	17	1	1
1274	1	1	2	67	1	8246	2	6	T4	N0	M1	4	T4	N0	M1	0	0	1	0	94	0	0	0	0	21	0	1
1275	3	1	2	56	4	8246	2	2	T2	N0	M0	2	T3	N0	M0	1	1	0	0	95	3	0	0	0	22	0	1
1276	3	1	2	80	2	8246	1	5	T4	N0	M0	3	T4	N0	M0	0	0	0	0	90	0	0	0	0	21	0	1
1277	3	2	2	34	4	8246	1	6	T4	N0	M1	4	T4	N0	M1	0	0	0	1	63	0	0	0	0	47	0	0
1278	1	1	2	56	3	8246	3	6	T2	N0	M1	4	T3	N0	M1	0	0	0	1	49	0	0	0	1	6	1	1
1279	1	1	2	28	1	8246	1	2	T2	N0	M0	2	T2	N0	M0	1	3	0	0	37	18	0	0	0	22	0	0
1280	3	2	2	52	4	8246	2	2	T2	N0	M0	2	T2	N0	M0	1	3	0	0	21	9	0	0	0	22	0	1
1281	3	1	2	71	1	8246	2	2	T2	N0	M0	2	T2	N0	M0	1	1	0	0	20	2	0	0	0	26	0	1
1282	1	1	2	62	1	8246	1	1	T1	N0	M0	2	T2	N0	M0	1	3	0	0	20	9	0	0	0	21	0	1
1283	3	2	2	78	4	8246	3	4	T3	N1	M0	3	T4	N1	M0	1	3	0	1	110	31	8	0.26	0	18	0	0
1284	1	2	2	41	4	8150	2	4	T1	N1	M0	3	T1	N1	M0	1	3	0	0	15	14	3	0.21	0	16	0	1
1285	1	1	2	68	3	8246	1	6	T2	N0	M1	4	T3	N0	M1	0	0	1	1	51	0	0	0	0	16	0	0
1286	1	1	2	52	2	8246	1	1	T1	N0	M0	1	T1	N0	M0	1	0	0	0	12	0	0	0	0	15	0	1
1287	1	1	2	23	1	8246	1	2	T2	N0	M0	2	T2	N0	M0	1	3	0	0	30	47	0	0	0	32	0	0
1288	1	2	2	58	3	8246	1	2	T2	N0	M0	2	T2	N0	M0	1	0	0	0	21	18	0	0	0	16	0	1
1289	1	2	2	59	3	8246	1	1	T1	N0	M0	1	T1	N0	M0	1	3	0	0	11	24	0	0	0	17	0	1
1290	1	1	2	66	4	8246	3	3	T3	N0	M0	2	T2	N0	M0	0	0	0	1	35	0	0	0	1	9	1	1
1291	1	2	2	45	2	8246	1	2	T2	N0	M0	2	T2	N0	M0	1	0	0	0	22	0	0	0	0	18	0	1
1292	1	2	2	67	3	8246	3	6	T3	N1	M1	4	T3	N1	M1	1	3	1	1	67	20	12	0.6	0	29	0	0
1293	1	1	2	75	1	8246	2	1	T1	N0	M0	1	T1	N0	M0	0	0	0	0	15	0	0	0	0	19	0	1
1294	1	2	2	63	1	8246	1	1	T1	N0	M0	1	T1	N0	M0	1	0	0	0	13	0	0	0	0	17	0	1
1295	1	2	2	22	1	8246	1	6	T3	N1	M1	4	T4	N1	M1	1	3	0	0	95	10	2	0.2	0	14	0	1
1296	1	2	2	44	1	8246	3	4	T3	N1	M0	3	T3	N1	M0	1	3	0	1	59	17	4	0.24	1	10	1	1
1297	1	2	2	59	3	8150	1	6	T3	N1	M1	4	T4	N1	M1	1	3	0	1	90	4	4	1	0	17	0	0
1298	1	2	2	79	1	8150	1	2	T2	N0	M0	2	T3	N0	M0	0	0	0	0	144	0	0	0	0	22	0	1
1299	1	2	2	73	3	8150	1	6	T3	N0	M1	4	T4	N0	M1	0	0	0	0	50	0	0	0	0	16	0	1
1300	1	1	2	65	4	8246	1	6	T3	N0	M1	4	T4	N0	M1	1	1	1	0	145	3	0	0	0	15	0	1
1301	1	2	2	64	1	8246	2	6	T2	N1	M1	4	T3	N1	M1	0	0	0	1	47	0	0	0	1	2	1	0
1302	1	2	2	56	3	8246	1	1	T1	N0	M0	1	T1	N0	M0	1	3	0	0	15	15	0	0	0	17	0	0
1303	1	1	2	50	3	8150	1	1	T1	N0	M0	1	T1	N0	M0	1	3	0	0	18	21	0	0	0	22	0	1
1304	1	1	2	47	3	8246	3	4	T3	N1	M0	3	T2	N1	M0	1	1	0	1	30	1	1	1	1	4	1	0
1305	1	2	2	63	1	8013	3	3	T3	N0	M0	2	T3	N0	M0	1	3	0	0	65	32	0	0	1	7	1	1
1306	1	1	2	42	1	8246	1	6	T3	N0	M1	4	T4	N0	M1	0	0	0	1	39	0	0	0	0	12	0	1
1307	1	1	2	46	3	8246	1	1	T1	N0	M0	1	T1	N0	M0	1	3	0	0	15	8	0	0	0	13	0	0
1308	1	1	2	61	1	8246	1	3	T3	N0	M0	2	T2	N0	M0	1	1	0	0	24	2	0	0	0	11	0	1
1309	1	1	2	58	1	8246	3	6	T3	N0	M1	4	T3	N0	M1	1	3	1	1	80	9	0	0	0	13	0	1
1310	1	2	2	78	4	8150	1	1	T1	N0	M0	1	T1	N0	M0	1	3	0	0	3	7	0	0	0	14	0	1
1311	1	1	2	92	3	8246	1	2	T2	N0	M0	2	T2	N0	M0	1	1	0	0	40	1	0	0	0	12	0	1
1312	1	1	2	68	1	8246	1	3	T3	N0	M0	3	T4	N0	M0	1	0	0	1	42	20	0	0	0	12	0	1
1313	3	1	2	64	3	8246	1	1	T1	N0	M0	1	T1	N0	M0	1	3	0	0	17	22	0	0	0	13	0	1
1314	1	2	1	73	1	8246	1	3	T3	N0	M0	2	T2	N0	M0	1	1	1	0	30	3	0	0	0	3	1	1
1315	1	1	1	64	3	8246	1	3	T3	N0	M0	3	T4	N0	M0	1	3	0	0	50	5	0	0	1	80	1	1
1316	1	2	1	59	1	8150	1	4	T3	N1	M0	3	T2	N1	M0	1	3	0	0	25	21	2	0.1	0	138	1	0
1317	1	1	1	70	1	8246	1	4	T3	N1	M0	3	T3	N1	M0	1	3	0	0	52	12	1	0.08	1	29	1	1
1318	1	1	1	81	3	8246	1	3	T3	N0	M0	3	T4	N0	M0	1	0	0	1	185	9	0	0	1	14	1	1
1319	1	2	1	59	4	8246	1	3	T3	N0	M0	3	T4	N0	M0	1	1	0	0	99	1	0	0	0	132	0	0
1320	1	2	1	48	4	8150	1	4	T2	N1	M0	3	T2	N1	M0	1	3	0	0	35	7	2	0.29	1	90	1	1
1321	1	2	1	62	1	8150	1	6	T2	N1	M1	4	T3	N1	M1	1	3	0	0	100	18	1	0.06	1	102	1	1
1322	1	2	1	63	3	8246	1	3	T3	N0	M0	3	T4	N0	M0	1	3	0	0	30	11	0	0	0	124	0	1
1323	1	2	1	43	1	8246	3	5	T4	N1	M0	3	T4	N1	M0	0	0	0	1	10	0	0	0	1	6	1	1
1324	1	2	1	48	1	8246	3	3	T3	N0	M0	2	T3	N0	M0	1	3	0	0	69	41	0	0	0	100	1	0
1325	1	1	1	58	1	8246	1	4	T3	N1	M0	3	T2	N1	M0	1	3	0	0	20	25	10	0.4	1	66	1	1
1326	1	1	1	59	3	8246	1	1	T1	N0	M0	1	T1	N0	M0	1	1	0	0	17	3	0	0	0	114	0	1
1327	1	1	1	60	1	8246	2	5	T4	N0	M0	3	T4	N0	M0	1	3	0	0	100	7	0	0	0	107	0	1
1328	1	2	1	79	4	8246	1	2	T2	N0	M0	2	T2	N0	M0	1	0	0	0	22	0	0	0	0	98	1	1
1329	1	2	1	50	4	8246	1	1	T1	N0	M0	1	T1	N0	M0	1	1	0	0	9	2	0	0	0	119	0	1
1330	1	2	1	50	1	8246	2	6	T2	N0	M1	4	T3	N0	M1	1	3	0	0	58	8	0	0	1	86	1	1
1331	1	1	1	61	3	8150	3	2	T2	N0	M0	2	T2	N0	M0	1	3	0	0	22	14	0	0	0	103	0	1
1332	1	2	1	37	2	8150	1	4	T2	N1	M0	3	T2	N1	M0	1	3	0	0	30	4	1	0.25	0	102	0	1
1333	1	2	1	33	1	8246	1	6	T3	N1	M1	4	T1	N1	M1	1	3	0	0	15	8	4	0.5	0	102	0	0
1334	1	2	1	54	1	8246	3	4	T2	N1	M0	3	T2	N1	M0	1	3	0	0	40	8	2	0.25	0	110	0	1
1335	1	1	1	74	4	8150	1	3	T3	N0	M0	2	T2	N0	M0	1	3	0	0	34	8	0	0	0	99	0	1
1336	1	1	1	71	4	8150	1	2	T2	N0	M0	2	T2	N0	M0	1	3	0	0	32	9	0	0	0	36	1	1
1337	1	2	1	65	3	8246	1	1	T1	N0	M0	1	T1	N0	M0	1	1	0	0	10	3	0	0	0	106	0	1
1338	1	1	1	69	3	8150	1	4	T3	N1	M0	3	T2	N1	M0	1	3	0	0	40	10	5	0.5	0	94	0	1
1339	1	2	1	57	3	8150	1	2	T2	N0	M0	2	T2	N0	M0	1	3	0	0	20	7	0	0	0	91	0	1
1340	1	1	1	55	1	8246	3	5	T4	N1	M0	3	T4	N1	M0	1	3	1	1	35	24	5	0.21	1	9	1	1
1341	1	1	1	65	1	8246	3	6	T4	N0	M1	4	T4	N0	M1	0	0	0	1	53	0	0	0	1	19	1	1
1342	2	2	1	47	4	8150	1	1	T1	N0	M0	1	T1	N0	M0	1	3	0	0	15	11	0	0	0	97	0	0
1343	1	1	1	74	3	8150	1	6	T3	N1	M1	4	T3	N1	M1	1	3	0	0	75	7	5	0.71	0	88	0	1
1344	2	1	1	55	1	8246	1	4	T3	N1	M0	3	T3	N1	M0	1	3	0	0	65	98	4	0.04	0	94	0	1
1345	1	2	1	56	3	8246	1	1	T1	N0	M0	1	T1	N0	M0	1	0	0	0	10	0	0	0	0	84	0	1
1346	1	2	1	90	4	8246	1	2	T2	N0	M0	2	T2	N0	M0	0	0	0	0	30	0	0	0	1	38	1	1
1347	1	1	1	52	3	8150	1	2	T2	N0	M0	2	T2	N0	M0	1	3	0	0	35	6	0	0	0	99	0	1
1348	2	1	1	37	2	8246	1	4	T1	N1	M0	3	T1	N1	M0	1	1	0	0	14	2	1	0.5	0	103	0	1
1349	1	2	1	52	1	8150	1	6	T3	N1	M1	4	T2	N1	M1	1	3	0	1	30	36	5	0.14	1	43	1	1
1350	2	1	1	52	2	8246	1	4	T3	N1	M0	3	T3	N1	M0	1	3	0	0	65	22	2	0.09	0	83	0	1
1351	2	1	1	52	1	8150	1	2	T2	N0	M0	2	T3	N0	M0	1	3	0	0	45	19	0	0	0	84	0	0
1352	1	2	1	45	3	8246	1	2	T2	N0	M0	2	T2	N0	M0	1	3	0	0	35	7	0	0	0	79	0	0
1353	1	1	1	65	1	8246	3	4	T2	N1	M0	3	T3	N1	M0	1	3	0	1	80	16	1	0.06	0	78	0	1
1354	1	1	1	64	3	8246	1	1	T1	N0	M0	1	T1	N0	M0	1	3	0	0	18	22	0	0	0	74	0	1
1355	1	1	1	81	1	8150	1	6	T2	N1	M1	4	T2	N1	M1	0	0	0	0	32	98	0	0	1	44	1	1
1356	1	1	1	56	1	8246	1	4	T3	N1	M0	3	T4	N1	M0	0	0	0	0	40	0	0	0	1	32	1	1
1357	1	2	2	59	3	8246	2	3	T3	N0	M0	2	T3	N0	M0	1	3	0	0	57	5	0	0	0	68	0	0
1358	1	1	2	72	1	8246	1	4	T3	N1	M0	3	T1	N1	M0	1	3	0	0	14	6	1	0.17	0	68	0	1
1359	1	1	1	67	3	8246	1	4	T3	N1	M0	3	T3	N1	M0	1	3	0	0	60	11	4	0.36	0	75	0	1
1360	1	1	2	67	3	8246	2	1	T1	N0	M0	2	T2	N0	M0	1	1	0	0	20	1	0	0	0	20	1	1
1361	1	1	2	70	3	8246	1	1	T1	N0	M0	2	T2	N0	M0	1	3	0	0	20	7	0	0	0	64	0	1
1362	2	2	2	39	3	8150	3	6	T4	N1	M1	4	T4	N1	M1	1	3	1	1	90	24	20	0.83	0	64	0	0
1363	1	1	2	56	3	8246	3	4	T3	N1	M0	3	T3	N1	M0	1	3	0	1	60	7	3	0.43	1	66	1	0
1364	1	2	2	82	4	8246	3	1	T1	N0	M0	1	T1	N0	M0	0	0	0	0	13	0	0	0	0	61	0	1
1365	1	1	1	57	3	8246	1	4	T3	N1	M0	3	T3	N1	M0	1	1	0	0	81	2	2	1	0	76	0	1
1366	1	2	2	54	2	8246	2	1	T1	N0	M0	2	T2	N0	M0	1	0	0	0	20	0	0	0	0	55	0	1
1367	1	2	2	55	1	8246	1	1	T1	N0	M0	2	T2	N0	M0	1	3	0	0	20	14	0	0	0	58	0	1
1368	1	1	2	70	4	8246	1	2	T2	N0	M0	2	T2	N0	M0	1	0	0	0	28	0	0	0	0	53	0	1
1369	1	2	2	49	3	8246	1	2	T2	N0	M0	2	T2	N0	M0	1	1	0	0	25	1	0	0	0	56	0	1
1370	1	2	2	83	1	8150	1	1	T1	N0	M0	1	T1	N0	M0	1	3	0	0	15	20	0	0	0	54	0	1
1371	2	2	2	35	4	8246	1	2	T2	N0	M0	2	T2	N0	M0	1	3	0	0	35	6	0	0	0	53	0	1
1372	1	2	2	72	4	8246	1	6	T3	N1	M1	4	T4	N1	M1	1	1	0	0	185	3	1	0.33	1	21	1	1
1373	1	2	2	79	3	8246	1	6	T3	N1	M1	4	T4	N1	M1	0	0	0	0	95	0	0	0	1	22	1	1
1374	2	1	2	41	1	8246	1	4	T3	N1	M0	3	T2	N1	M0	1	3	0	0	35	23	11	0.48	0	48	0	1
1375	1	2	2	64	3	8246	3	6	T3	N1	M1	4	T3	N1	M1	1	3	1	0	45	9	1	0.11	1	24	1	1
1376	1	1	2	54	3	8246	1	2	T2	N0	M0	2	T2	N0	M0	1	0	0	0	33	0	0	0	0	44	0	1
1377	1	2	2	66	1	8246	3	3	T3	N0	M0	2	T3	N0	M0	1	1	0	1	47	11	0	0	1	17	1	1
1378	1	1	2	61	3	8246	1	1	T1	N0	M0	1	T1	N0	M0	1	0	0	0	10	0	0	0	0	42	0	1
1379	1	1	2	47	3	8246	1	3	T3	N0	M0	2	T2	N0	M0	1	3	0	0	35	12	0	0	0	11	1	1
1380	1	2	2	62	1	8246	1	1	T1	N0	M0	1	T1	N0	M0	1	0	0	0	16	0	0	0	1	2	1	0
1381	1	2	2	66	2	8246	1	3	T3	N0	M0	2	T2	N0	M0	1	3	0	0	40	21	0	0	0	56	0	1
1382	1	2	2	61	4	8150	2	1	T1	N0	M0	1	T1	N0	M0	1	0	0	0	7	15	0	0	0	49	0	1
1383	1	2	2	61	3	8246	1	1	T1	N0	M0	1	T1	N0	M0	1	0	0	0	12	0	0	0	0	36	0	0
1384	1	2	2	54	3	8246	3	6	T4	N0	M1	4	T4	N0	M1	0	0	0	1	26	0	0	0	0	44	0	1
1385	1	1	2	60	1	8246	1	1	T1	N0	M0	1	T1	N0	M0	1	3	0	0	16	13	0	0	0	37	0	1
1386	1	1	2	62	4	8246	1	2	T2	N0	M0	2	T2	N0	M0	1	3	0	0	25	17	0	0	0	35	0	1
1387	1	1	2	52	4	8246	1	1	T1	N0	M0	1	T1	N0	M0	1	0	0	0	15	0	0	0	0	49	0	1
1388	1	2	2	49	3	8246	1	2	T2	N0	M0	2	T2	N0	M0	1	1	0	0	23	4	0	0	0	44	0	1
1389	1	1	2	65	3	8246	1	1	T1	N0	M0	1	T1	N0	M0	1	1	0	0	10	2	0	0	0	44	0	1
1390	1	1	2	68	3	8246	2	4	T3	N1	M0	3	T2	N1	M0	1	3	0	0	29	4	1	0.25	0	34	0	0
1391	1	1	2	45	1	8150	1	4	T2	N1	M0	3	T2	N1	M0	1	3	0	0	31	11	7	0.64	0	31	0	1
1392	1	1	2	55	3	8246	1	4	T2	N1	M0	3	T2	N1	M0	1	3	0	0	30	8	2	0.25	0	58	0	1
1393	1	1	2	69	2	8246	1	6	T2	N0	M1	4	T3	N0	M1	0	0	0	1	50	0	0	0	1	14	1	1
1394	1	2	2	71	1	8246	2	2	T2	N0	M0	2	T2	N0	M0	1	3	0	0	25	11	0	0	0	44	0	1
1395	1	1	2	59	3	8246	1	3	T3	N0	M0	2	T2	N0	M0	1	3	0	0	25	9	0	0	0	42	0	1
1396	1	1	2	33	3	8246	1	4	T1	N1	M0	3	T1	N1	M0	1	0	0	0	10	1	1	1	0	59	0	0
1397	1	1	2	65	4	8246	1	1	T1	N0	M0	1	T1	N0	M0	1	0	0	0	18	0	0	0	0	53	0	1
1398	2	1	2	72	1	8246	1	1	T1	N0	M0	1	T1	N0	M0	1	3	0	0	6	8	0	0	0	38	0	1
1399	1	1	2	60	1	8246	2	4	T3	N1	M0	3	T2	N1	M0	1	3	0	0	22	21	1	0.05	0	29	0	1
1400	1	1	2	67	1	8246	1	4	T2	N1	M0	3	T3	N1	M0	1	3	0	0	42	15	1	0.07	0	25	0	1
1401	1	1	2	65	1	8246	1	4	T3	N1	M0	3	T4	N1	M0	0	0	0	0	62	0	0	0	0	14	1	1
1402	1	1	2	71	2	8246	3	6	T2	N1	M1	4	T2	N1	M1	0	0	0	0	27	0	0	0	1	3	1	1
1403	1	2	2	76	2	8246	3	6	T2	N0	M1	4	T2	N0	M1	0	0	0	1	35	0	0	0	0	21	0	0
1404	1	1	2	58	3	8246	1	1	T1	N0	M0	1	T1	N0	M0	1	3	0	0	17	15	0	0	0	19	0	1
1405	1	1	2	86	2	8246	1	4	T3	N1	M0	3	T4	N1	M0	1	3	0	0	55	5	1	0.2	1	4	1	0
1406	1	2	2	48	3	8150	1	6	T1	N1	M1	4	T1	N1	M1	1	3	0	0	15	10	2	0.2	0	24	0	0
1407	2	2	2	65	2	8246	1	2	T2	N0	M0	2	T2	N0	M0	0	0	0	0	29	0	0	0	0	14	0	1
1408	1	2	2	66	2	8246	1	1	T1	N0	M0	1	T1	N0	M0	1	0	0	0	16	0	0	0	0	12	0	1
1409	1	1	2	58	1	8246	3	4	T3	N1	M0	3	T3	N1	M0	1	3	0	1	85	7	4	0.57	0	13	0	1
1410	2	1	2	80	1	8246	2	6	T3	N1	M1	4	T4	N1	M1	0	0	0	0	45	0	0	0	1	1	1	1
1411	1	2	2	52	1	8246	1	1	T1	N0	M0	1	T1	N0	M0	1	0	0	0	15	0	0	0	0	27	0	0
1412	1	1	2	56	2	8150	1	4	T3	N1	M0	3	T2	N1	M0	1	1	0	0	20	1	1	1	0	6	0	0
1413	2	2	1	35	4	8246	2	2	T2	N0	M0	2	T3	N0	M0	1	0	0	0	170	0	0	0	0	149	1	1
1414	1	2	1	51	4	8246	3	6	T4	N1	M1	4	T4	N1	M1	0	0	0	1	40	0	0	0	1	16	1	1
1415	1	2	1	56	1	8246	3	6	T2	N0	M1	4	T2	N0	M1	0	0	0	1	25	0	0	0	1	7	1	1
1416	2	1	1	63	4	8246	3	6	T3	N1	M1	4	T4	N1	M1	1	1	0	0	130	2	2	1	1	4	1	0
1417	1	2	1	71	4	8246	1	6	T1	N0	M1	4	T1	N0	M1	1	0	0	1	9	0	0	0	1	71	1	0
1418	1	2	1	49	3	8246	2	2	T2	N0	M0	2	T2	N0	M0	1	0	0	0	35	0	0	0	0	153	0	1
1419	1	2	1	75	1	8246	3	6	T2	N0	M1	4	T3	N0	M1	0	0	0	1	45	0	0	0	1	10	1	0
1420	1	1	1	41	1	8246	2	2	T2	N0	M0	2	T2	N0	M0	1	3	0	0	37	7	0	0	0	147	0	1
1421	2	2	1	73	2	8013	3	5	T4	N0	M0	3	T4	N0	M0	0	0	1	1	80	0	0	0	1	25	1	0
1422	2	1	1	51	1	8246	2	3	T3	N0	M0	2	T2	N0	M0	1	3	0	0	23	16	0	0	1	93	1	0
1423	1	2	1	63	3	8246	1	6	T4	N0	M1	4	T4	N0	M1	1	0	0	0	43	0	0	0	0	96	0	0
1424	1	1	1	75	1	8246	1	2	T2	N0	M0	2	T2	N0	M0	1	1	0	0	40	1	0	0	1	8	1	1
1425	1	1	1	64	3	8150	1	6	T2	N1	M1	4	T2	N1	M1	1	0	0	1	22	0	0	0	1	12	1	1
1426	1	2	1	82	1	8246	2	2	T2	N0	M0	2	T2	N0	M0	0	0	0	0	40	0	0	0	0	97	0	1
1427	2	1	1	54	3	8246	1	2	T2	N0	M0	2	T2	N0	M0	1	0	0	0	35	0	0	0	0	84	1	0
1428	2	2	1	62	1	8246	1	2	T2	N0	M0	2	T3	N0	M0	1	3	0	0	69	6	0	0	0	91	0	1
1429	2	1	1	60	1	8246	1	6	T2	N0	M1	4	T2	N0	M1	1	3	0	0	40	11	0	0	1	1	1	0
1430	2	2	1	31	4	8246	1	2	T2	N0	M0	2	T2	N0	M0	1	1	0	0	28	2	0	0	0	87	0	0
1431	2	2	1	73	1	8246	1	6	T2	N0	M1	4	T2	N0	M1	0	0	1	0	32	0	0	0	1	64	1	1
1432	2	1	1	54	1	8246	3	6	T4	N0	M1	4	T4	N0	M1	0	0	0	0	45	0	0	0	1	2	1	0
1433	1	1	1	64	3	8246	1	4	T3	N1	M0	3	T3	N1	M0	1	3	0	0	100	8	7	0.88	0	82	0	0
1434	1	2	1	43	1	8246	1	3	T3	N0	M0	2	T3	N0	M0	1	1	0	0	45	2	0	0	1	4	1	1
1435	1	1	1	41	4	8246	1	6	T2	N0	M1	4	T3	N0	M1	0	0	0	1	50	0	0	0	1	27	1	1
1436	1	2	1	38	1	8246	1	4	T1	N1	M0	3	T1	N1	M0	1	3	1	1	17	18	3	0.17	0	74	0	1
1437	2	1	1	32	1	8246	2	4	T3	N1	M0	3	T3	N1	M0	1	1	1	1	45	4	1	0.25	1	10	1	0
1438	1	2	2	71	3	8246	3	6	T3	N0	M1	4	T3	N0	M1	1	3	0	1	85	8	0	0	0	48	1	1
1439	1	1	1	62	4	8150	2	4	T3	N1	M0	3	T4	N1	M0	1	3	0	1	54	5	4	0.8	0	75	0	1
1440	1	1	2	66	1	8246	1	1	T1	N0	M0	1	T1	N0	M0	1	1	0	0	7	3	0	0	1	3	1	0
1441	1	2	2	52	2	8246	1	2	T2	N0	M0	2	T2	N0	M0	1	1	0	0	29	1	0	0	0	70	0	1
1442	1	1	2	65	2	8246	1	2	T2	N0	M0	2	T2	N0	M0	1	3	0	0	27	6	0	0	0	68	0	1
1443	1	2	2	70	3	8246	1	4	T3	N1	M0	3	T3	N1	M0	1	3	0	0	70	10	7	0.7	0	64	0	1
1444	1	1	2	65	2	8013	3	6	T3	N0	M1	4	T3	N0	M1	0	0	0	1	49	0	0	0	1	13	1	1
1445	1	1	2	65	3	8246	2	1	T1	N0	M0	1	T1	N0	M0	1	3	0	0	15	17	0	0	0	33	1	1
1446	2	2	2	67	1	8246	1	2	T2	N0	M0	2	T2	N0	M0	1	1	0	1	25	2	0	0	0	41	1	1
1447	1	2	2	49	2	8246	1	4	T2	N1	M0	3	T2	N1	M0	1	3	0	0	30	5	5	1	0	65	0	1
1448	1	1	2	58	3	8246	1	2	T2	N0	M0	2	T2	N0	M0	1	1	0	0	35	2	0	0	0	63	0	1
1449	2	2	1	39	2	8246	1	2	T2	N0	M0	2	T2	N0	M0	1	0	0	0	34	0	0	0	0	73	0	1
1450	2	2	1	53	1	8246	1	6	T3	N1	M1	4	T4	N1	M1	1	3	0	0	36	14	13	0.93	1	48	1	1
1451	1	1	2	80	1	8246	1	5	T4	N1	M0	3	T4	N1	M0	0	0	0	1	40	0	0	0	1	6	1	1
1452	1	1	2	76	3	8246	1	2	T2	N0	M0	2	T3	N0	M0	1	0	0	0	53	0	0	0	0	12	0	1
1453	1	1	2	68	3	8246	1	2	T2	N0	M0	2	T2	N0	M0	1	0	0	0	32	0	0	0	0	64	0	1
1454	1	1	2	60	2	8246	1	6	T3	N1	M1	4	T3	N1	M1	1	3	0	0	50	16	10	0.63	0	57	0	1
1455	2	2	2	53	3	8246	1	1	T1	N0	M0	1	T1	N0	M0	1	1	0	0	17	1	0	0	0	57	0	0
1456	1	1	2	72	4	8246	1	3	T3	N0	M0	3	T4	N0	M0	1	0	0	0	25	0	0	0	1	32	1	0
1457	1	1	2	74	1	8246	1	6	T3	N0	M1	4	T4	N0	M1	1	3	1	0	10	9	0	0	0	7	0	1
1458	2	1	2	85	1	8246	3	4	T3	N1	M0	3	T3	N1	M0	0	0	0	0	64	0	0	0	1	1	1	1
1459	1	1	2	27	1	8246	1	2	T2	N0	M0	2	T2	N0	M0	1	3	0	0	25	10	0	0	0	57	0	1
1460	1	1	2	66	2	8246	1	1	T1	N0	M0	1	T1	N0	M0	1	3	0	0	5	7	0	0	0	54	0	1
1461	1	1	2	69	4	8246	1	1	T1	N0	M0	1	T1	N0	M0	1	3	0	0	11	5	0	0	0	53	0	1
1462	1	1	2	44	3	8246	2	1	T1	N0	M0	1	T1	N0	M0	1	1	0	0	15	1	0	0	0	50	0	1
1463	2	1	2	65	2	8246	3	6	T2	N1	M1	4	T3	N1	M1	0	0	0	1	48	0	0	0	1	8	1	1
1464	1	2	2	26	3	8246	1	6	T1	N0	M1	4	T1	N0	M1	1	1	0	0	2	2	0	0	0	50	0	0
1465	1	1	2	63	4	8246	3	6	T2	N0	M1	4	T2	N0	M1	0	0	0	1	31	0	0	0	1	4	1	1
1466	1	2	2	65	4	8246	1	1	T1	N0	M0	1	T1	N0	M0	1	0	0	0	8	0	0	0	0	44	0	1
1467	1	1	2	35	3	8246	2	4	T3	N1	M0	3	T4	N1	M0	1	3	0	0	55	9	1	0.11	0	51	0	0
1468	1	2	2	75	3	8246	2	6	T3	N1	M1	4	T4	N1	M1	0	0	0	1	28	0	0	0	1	19	1	1
1469	1	1	2	53	2	8246	1	1	T1	N0	M0	1	T1	N0	M0	1	3	0	0	17	11	0	0	0	59	0	1
1470	1	1	2	68	1	8246	2	6	T2	N0	M1	4	T2	N0	M1	1	3	0	0	25	19	0	0	0	47	0	1
1471	1	1	1	64	3	8246	1	2	T2	N0	M0	2	T3	N0	M0	1	0	0	0	85	0	0	0	0	104	0	1
1472	1	2	2	79	3	8246	1	2	T2	N0	M0	2	T3	N0	M0	1	3	0	0	50	5	0	0	0	22	1	1
1473	2	2	2	68	1	8246	3	6	T2	N0	M1	4	T2	N0	M1	0	0	0	1	39	0	0	0	1	12	1	1
1474	2	2	2	56	1	8246	1	3	T3	N0	M0	2	T3	N0	M0	1	3	1	0	55	10	0	0	0	39	0	0
1475	1	2	2	59	3	8246	3	2	T2	N0	M0	2	T2	N0	M0	1	3	0	0	35	16	0	0	0	15	0	1
1476	2	2	2	44	1	8246	1	4	T1	N1	M0	3	T1	N1	M0	1	3	0	0	9	27	1	0.04	0	34	1	0
1477	1	1	2	40	3	8246	1	4	T3	N1	M0	3	T4	N1	M0	1	3	0	0	28	15	3	0.2	0	41	0	1
1478	1	1	2	43	1	8246	2	1	T1	N0	M0	1	T1	N0	M0	1	1	0	0	13	2	0	0	0	38	0	0
1479	1	2	2	77	1	8246	2	4	T2	N1	M0	3	T3	N1	M0	1	3	0	0	55	32	1	0.03	1	27	1	1
1480	1	1	2	67	4	8246	1	3	T3	N0	M0	2	T2	N0	M0	1	3	0	0	25	10	0	0	0	42	0	1
1481	2	1	2	69	1	8246	1	1	T1	N0	M0	1	T1	N0	M0	1	3	0	0	14	4	0	0	0	39	0	1
1482	1	2	2	68	3	8246	1	1	T1	N0	M0	1	T1	N0	M0	1	3	0	0	12	4	0	0	0	33	0	1
1483	1	1	2	68	3	8246	1	1	T1	N0	M0	1	T1	N0	M0	1	1	0	0	10	1	0	0	0	29	0	1
1484	1	2	2	87	1	8246	3	4	T2	N1	M0	3	T2	N1	M0	0	0	0	0	40	0	0	0	1	1	1	0
1485	1	1	2	61	2	8246	1	2	T2	N0	M0	2	T2	N0	M0	1	3	0	0	30	11	0	0	0	26	0	1
1486	1	2	2	54	1	8246	1	4	T1	N1	M0	3	T1	N1	M0	1	3	0	0	18	5	1	0.2	0	32	0	1
1487	1	1	2	65	2	8246	1	1	T1	N0	M0	1	T1	N0	M0	1	0	0	0	9	0	0	0	0	30	0	1
1488	1	1	2	73	1	8150	1	1	T1	N0	M0	1	T1	N0	M0	0	0	0	0	9	0	0	0	0	20	0	1
1489	1	1	2	59	1	8246	1	2	T2	N0	M0	2	T2	N0	M0	1	3	0	0	40	6	0	0	0	25	0	0
1490	1	1	2	65	4	8246	3	6	T3	N1	M1	4	T3	N1	M1	0	0	0	1	35	0	0	0	1	8	1	0
1491	1	1	2	62	1	8246	3	2	T2	N0	M0	2	T2	N0	M0	1	3	0	0	35	35	0	0	0	14	0	0
1492	1	2	2	40	4	8246	3	4	T3	N1	M0	3	T4	N1	M0	0	0	0	1	95	6	1	0.17	0	20	0	1
1493	1	2	2	74	1	8246	1	1	T1	N0	M0	1	T1	N0	M0	1	3	0	0	15	22	0	0	0	12	0	0
1494	2	1	2	56	3	8246	2	4	T3	N1	M0	3	T2	N1	M0	1	3	0	0	39	8	1	0.13	0	12	0	0
1495	1	2	2	70	3	8246	1	1	T1	N0	M0	1	T1	N0	M0	0	0	0	0	18	0	0	0	0	24	1	1
1496	1	1	1	67	3	8246	1	4	T2	N1	M0	3	T3	N1	M0	1	3	1	1	70	5	5	1	1	28	1	1
1497	1	1	1	51	1	8150	1	3	T3	N0	M0	2	T3	N0	M0	1	1	0	0	59	2	0	0	0	51	1	1
1498	1	1	1	44	3	8246	1	6	T3	N1	M1	4	T3	N1	M1	1	3	0	0	50	16	6	0.38	1	117	1	1
1499	1	1	1	32	1	8246	2	4	T2	N1	M0	3	T2	N1	M0	1	3	0	0	28	8	3	0.38	1	71	1	1
1500	1	2	1	78	4	8246	1	6	T4	N0	M1	4	T4	N0	M1	0	0	0	1	50	0	0	0	1	18	1	1
1501	1	2	1	65	3	8246	2	6	T3	N0	M1	4	T3	N0	M1	1	0	0	0	55	0	0	0	1	61	1	1
1502	1	1	1	76	4	8246	3	6	T4	N0	M1	4	T4	N0	M1	0	0	0	0	66	0	0	0	1	2	1	1
1503	3	1	1	46	3	8246	2	6	T3	N0	M1	4	T4	N0	M1	1	0	0	0	62	0	0	0	0	137	0	1
1504	1	1	1	41	1	8246	1	4	T3	N1	M0	3	T2	N1	M0	1	3	0	0	39	5	1	0.2	0	136	0	1
1505	2	2	1	66	1	8246	1	2	T2	N0	M0	2	T3	N0	M0	1	0	0	0	42	0	0	0	0	135	0	0
1506	1	1	1	84	2	8150	1	1	T1	N0	M0	1	T1	N0	M0	0	0	0	0	7	0	0	0	0	4	1	1
1507	2	1	1	53	1	8246	3	5	T4	N0	M0	3	T4	N0	M0	0	0	0	1	70	0	0	0	1	15	1	1
1508	1	1	1	47	3	8013	3	6	T3	N0	M1	4	T3	N0	M1	1	3	0	0	145	8	0	0	1	50	1	0
1509	1	1	1	54	1	8150	1	2	T2	N0	M0	2	T2	N0	M0	1	3	0	0	20	23	0	0	0	127	0	0
1510	1	2	1	65	4	8246	3	6	T4	N1	M1	4	T4	N1	M1	0	0	1	1	240	0	0	0	1	10	1	1
1511	1	2	1	76	1	8246	2	6	T3	N1	M1	4	T3	N1	M1	1	1	1	1	50	3	1	0.33	1	50	1	1
1512	1	2	1	58	2	8246	1	2	T2	N0	M0	2	T2	N0	M0	1	1	0	0	22	1	0	0	0	125	0	0
1513	1	1	1	48	2	8013	3	4	T3	N1	M0	3	T3	N1	M0	1	1	0	0	70	3	1	0.33	1	95	1	1
1514	1	1	1	72	4	8246	2	3	T3	N0	M0	2	T2	N0	M0	1	0	0	0	25	0	0	0	0	121	0	1
1515	1	1	1	72	1	8246	1	1	T1	N0	M0	1	T1	N0	M0	1	3	0	0	15	9	0	0	1	86	1	1
1516	1	2	1	40	4	8246	1	3	T3	N0	M0	2	T3	N0	M0	1	3	0	0	46	38	0	0	0	121	0	0
1517	1	2	1	49	4	8246	1	1	T1	N0	M0	1	T1	N0	M0	1	0	0	0	15	0	0	0	0	119	0	1
1518	2	2	1	51	1	8246	1	4	T2	N1	M0	3	T2	N1	M0	1	3	0	0	22	15	2	0.13	0	125	0	1
1519	1	2	2	77	3	8246	1	1	T1	N0	M0	1	T1	N0	M0	1	3	0	0	15	14	0	0	0	20	0	0
1520	1	1	1	58	1	8246	1	4	T3	N1	M0	3	T3	N1	M0	1	3	0	0	45	11	1	0.09	0	116	0	1
1521	1	2	1	71	2	8246	3	6	T4	N1	M1	4	T4	N1	M1	1	3	0	0	65	20	4	0.2	1	4	1	1
1522	1	1	1	26	4	8246	3	5	T4	N0	M0	3	T4	N0	M0	0	0	0	1	120	0	0	0	1	5	1	0
1523	1	1	1	63	4	8246	1	6	T3	N0	M1	4	T4	N0	M1	0	0	0	0	72	0	0	0	1	4	1	1
1524	1	1	1	43	3	8246	3	6	T3	N1	M1	4	T3	N1	M1	1	3	0	0	42	6	6	1	1	3	1	1
1525	2	2	1	59	1	8246	3	6	T4	N0	M1	4	T4	N0	M1	0	0	0	1	40	0	0	0	1	9	1	1
1526	1	1	1	57	3	8246	2	6	T2	N1	M1	4	T2	N1	M1	1	3	0	0	32	20	3	0.15	1	69	1	1
1527	1	2	1	56	4	8150	2	6	T3	N0	M1	4	T4	N0	M1	0	0	0	0	39	0	0	0	1	103	1	0
1528	1	1	1	33	4	8150	1	2	T2	N0	M0	2	T2	N0	M0	1	3	0	0	38	14	0	0	0	107	0	1
1529	1	1	1	63	4	8150	1	3	T3	N0	M0	2	T3	N0	M0	1	3	0	0	55	15	0	0	0	21	1	1
1530	1	1	1	47	2	8246	3	6	T4	N1	M1	4	T4	N1	M1	0	0	0	0	46	0	0	0	1	2	1	1
1531	1	1	1	50	3	8246	1	3	T3	N0	M0	2	T3	N0	M0	1	3	0	0	60	10	0	0	1	54	1	1
1532	1	2	1	70	4	8246	1	2	T2	N0	M0	2	T2	N0	M0	1	3	0	0	25	20	0	0	0	106	0	1
1533	1	1	1	50	4	8246	1	1	T1	N0	M0	1	T1	N0	M0	1	3	0	0	17	11	0	0	0	106	0	1
1534	1	1	1	75	4	8246	1	6	T4	N0	M1	4	T4	N0	M1	0	0	0	0	49	0	0	0	1	19	1	1
1535	1	2	1	62	3	8246	1	2	T2	N0	M0	2	T2	N0	M0	1	0	0	0	24	0	0	0	0	98	0	1
1536	1	1	1	83	3	8246	3	6	T4	N1	M1	4	T4	N1	M1	1	1	0	0	50	1	1	1	1	8	1	1
1537	2	2	1	47	2	8246	1	6	T2	N1	M1	4	T2	N1	M1	1	3	0	1	30	29	3	0.1	1	8	1	0
1538	1	2	1	49	1	8246	1	3	T3	N0	M0	2	T3	N0	M0	1	3	0	0	55	15	0	0	0	101	0	1
1539	1	2	1	56	1	8246	1	1	T1	N0	M0	1	T1	N0	M0	1	3	0	0	12	9	0	0	0	103	0	0
1540	1	2	1	42	3	8246	2	6	T2	N1	M1	4	T2	N1	M1	0	0	0	0	26	0	0	0	1	23	1	1
1541	1	2	1	58	4	8246	1	6	T3	N0	M1	4	T4	N0	M1	0	0	0	0	53	0	0	0	1	63	1	1
1542	1	1	1	55	1	8246	1	3	T3	N0	M0	3	T4	N0	M0	1	0	0	1	70	0	0	0	0	96	0	1
1543	1	1	1	60	1	8246	3	6	T2	N0	M1	4	T3	N0	M1	0	0	0	0	48	0	0	0	1	1	1	1
1544	1	1	2	81	1	8246	3	6	T3	N1	M1	4	T3	N1	M1	0	0	0	1	80	0	0	0	0	7	1	1
1545	2	2	1	37	3	8246	2	6	T2	N1	M1	4	T3	N1	M1	1	3	0	0	43	29	7	0.24	0	64	1	1
1546	1	1	1	63	3	8246	1	6	T3	N1	M1	4	T2	N1	M1	1	3	0	1	40	5	5	1	1	54	1	1
1547	1	2	1	78	3	8246	3	4	T3	N1	M0	3	T4	N1	M0	1	3	0	0	55	10	5	0.5	0	92	0	1
1548	1	1	1	49	1	8246	3	6	T4	N1	M1	4	T4	N1	M1	1	3	0	0	44	12	2	0.17	1	15	1	1
1549	1	2	1	83	3	8246	1	2	T2	N0	M0	2	T2	N0	M0	1	3	0	0	38	10	0	0	0	104	0	1
1550	1	1	1	48	2	8246	1	2	T2	N0	M0	2	T3	N0	M0	1	3	0	0	45	15	0	0	0	89	0	1
1551	2	2	1	75	1	8150	3	4	T2	N1	M0	3	T2	N1	M0	1	3	0	0	40	10	4	0.4	1	11	1	1
1552	1	1	1	73	1	8246	1	6	T3	N1	M1	4	T2	N1	M1	1	3	0	0	23	22	2	0.09	0	87	0	1
1553	2	1	1	53	1	8246	1	2	T2	N0	M0	2	T2	N0	M0	1	3	0	0	40	21	0	0	1	1	1	0
1554	1	1	1	60	1	8246	1	2	T2	N0	M0	2	T2	N0	M0	1	1	0	0	30	3	0	0	0	100	0	1
1555	1	2	1	74	3	8150	1	6	T2	N1	M1	4	T3	N1	M1	1	3	0	0	67	12	4	0.33	1	62	1	1
1556	1	2	1	42	3	8246	1	6	T2	N0	M1	4	T2	N0	M1	0	0	0	1	25	0	0	0	0	89	0	1
1557	1	1	1	71	3	8246	1	1	T1	N0	M0	2	T2	N0	M0	1	0	0	0	20	0	0	0	0	83	0	0
1558	3	2	1	55	3	8246	1	3	T3	N0	M0	3	T4	N0	M0	1	3	0	0	45	4	0	0	0	77	0	1
1559	1	2	1	43	4	8246	1	5	T4	N0	M0	3	T4	N0	M0	0	0	0	0	100	0	0	0	0	83	0	0
1560	1	1	1	56	4	8246	3	3	T3	N0	M0	2	T2	N0	M0	1	1	1	1	30	3	0	0	0	79	0	1
1561	1	1	1	63	3	8246	1	2	T2	N0	M0	2	T2	N0	M0	1	3	0	0	35	5	0	0	0	81	0	0
1562	2	1	1	70	1	8246	3	6	T2	N1	M1	4	T3	N1	M1	0	0	0	1	52	0	0	0	1	4	1	1
1563	1	2	1	52	3	8246	1	4	T2	N1	M0	3	T2	N1	M0	1	3	0	0	35	13	1	0.08	0	80	0	1
1564	1	2	2	72	3	8246	1	1	T1	N0	M0	1	T1	N0	M0	1	3	0	0	12	6	0	0	0	49	0	1
1565	1	1	1	61	3	8246	1	1	T1	N0	M0	2	T2	N0	M0	1	0	0	0	20	0	0	0	0	78	0	1
1566	2	2	1	51	4	8246	1	2	T2	N0	M0	2	T2	N0	M0	1	3	0	0	35	17	0	0	0	75	0	1
1567	1	2	1	79	2	8246	3	6	T4	N1	M1	4	T4	N1	M1	0	0	0	1	35	0	0	0	1	10	1	1
1568	1	2	2	51	3	8246	1	4	T3	N1	M0	3	T4	N1	M0	1	3	0	0	50	28	2	0.07	0	59	0	0
1569	2	1	1	50	3	8246	1	5	T4	N0	M0	3	T4	N0	M0	1	3	0	0	70	16	0	0	0	74	0	1
1570	1	2	1	66	4	8246	3	6	T2	N0	M1	4	T2	N0	M1	0	0	1	1	21	0	0	0	1	13	1	0
1571	1	1	1	80	1	8246	3	6	T3	N1	M1	4	T3	N1	M1	1	3	0	0	85	11	1	0.09	1	26	1	1
1572	1	1	1	63	3	8246	1	2	T2	N0	M0	2	T2	N0	M0	1	3	0	0	32	10	0	0	0	83	0	0
1573	1	1	1	54	1	8246	2	4	T3	N1	M0	3	T4	N1	M0	0	0	0	1	89	0	0	0	0	79	0	1
1574	1	1	1	69	3	8246	1	1	T1	N0	M0	1	T1	N0	M0	1	1	0	0	16	3	0	0	0	81	0	1
1575	2	2	1	45	3	8246	1	6	T3	N0	M1	4	T4	N0	M1	1	1	0	1	100	3	0	0	1	75	1	1
1576	1	2	1	48	1	8150	1	4	T2	N1	M0	3	T2	N1	M0	1	3	0	0	27	10	5	0.5	0	78	0	1
1577	1	1	1	70	1	8246	3	6	T3	N1	M1	4	T1	N1	M1	0	0	0	0	18	0	0	0	1	2	1	0
1578	1	2	1	62	1	8246	1	3	T3	N0	M0	3	T4	N0	M0	1	3	0	0	53	25	0	0	0	74	0	0
1579	1	1	1	61	4	8150	1	1	T1	N0	M0	1	T1	N0	M0	1	3	0	0	15	14	0	0	0	76	0	0
1580	1	1	1	65	4	8246	2	2	T2	N0	M0	2	T2	N0	M0	1	1	0	0	40	1	0	0	0	92	0	1
1581	1	2	1	70	3	8246	1	6	T3	N1	M1	4	T2	N1	M1	0	0	1	1	30	0	0	0	1	5	1	1
1582	2	2	1	54	1	8246	1	4	T3	N1	M0	3	T2	N1	M0	1	1	0	0	25	2	1	0.5	0	75	0	0
1583	1	2	1	71	3	8246	1	2	T2	N0	M0	2	T2	N0	M0	1	0	0	0	25	0	0	0	0	74	0	1
1584	1	1	2	65	2	8150	3	6	T4	N0	M1	4	T4	N0	M1	0	0	0	0	180	0	0	0	1	8	1	1
1585	1	1	1	72	4	8150	3	4	T3	N1	M0	3	T3	N1	M0	1	3	0	1	48	13	7	0.54	0	73	0	1
1586	2	2	1	42	4	8246	3	6	T2	N1	M1	4	T2	N1	M1	0	0	0	1	32	0	0	0	1	18	1	0
1587	1	2	2	86	1	8246	3	6	T3	N0	M1	4	T3	N0	M1	0	0	0	1	50	0	0	0	0	38	1	1
1588	1	1	2	68	3	8246	2	6	T3	N0	M1	4	T2	N0	M1	1	0	0	1	37	0	0	0	1	40	1	1
1589	1	2	1	39	4	8246	3	6	T3	N1	M1	4	T4	N1	M1	0	0	1	1	85	0	0	0	0	15	0	0
1590	1	2	2	46	4	8246	1	1	T1	N0	M0	1	T1	N0	M0	0	0	0	0	13	0	0	0	0	66	0	0
1591	1	1	2	64	1	8246	1	2	T2	N0	M0	2	T3	N0	M0	0	0	1	1	60	0	0	0	0	70	0	0
1592	1	1	2	48	3	8246	1	4	T3	N1	M0	3	T4	N1	M0	1	3	0	0	45	15	5	0.33	0	68	0	1
1593	1	2	2	48	4	8246	2	6	T3	N0	M1	4	T4	N0	M1	1	0	0	1	94	0	0	0	0	66	0	1
1594	1	1	1	62	2	8246	1	1	T1	N0	M0	1	T1	N0	M0	1	3	0	0	15	9	0	0	0	75	0	1
1595	1	2	2	72	3	8246	1	3	T3	N0	M0	1	T1	N0	M0	1	3	0	0	17	9	0	0	0	65	0	1
1596	3	1	1	61	3	8246	2	6	T2	N0	M1	4	T2	N0	M1	1	3	0	0	25	15	0	0	0	79	0	1
1597	2	2	1	70	4	8246	1	1	T1	N0	M0	1	T1	N0	M0	1	1	0	0	11	2	0	0	0	76	0	1
1598	1	1	2	56	4	8246	1	1	T1	N0	M0	1	T1	N0	M0	1	3	0	0	8	28	0	0	0	64	0	1
1599	1	2	2	62	4	8246	1	3	T3	N0	M0	3	T4	N0	M0	1	0	0	0	56	0	0	0	0	66	0	1
1600	1	1	2	60	1	8246	1	6	T3	N1	M1	4	T3	N1	M1	1	3	0	1	50	13	4	0.31	0	34	0	1
1601	1	2	2	88	1	8246	1	3	T3	N0	M0	2	T2	N0	M0	1	3	0	0	32	37	0	0	1	32	1	1
1602	2	1	1	57	1	8246	3	2	T2	N0	M0	2	T2	N0	M0	0	0	0	1	34	0	0	0	1	9	1	0
1603	1	1	2	62	1	8246	1	4	T3	N1	M0	3	T2	N1	M0	1	3	0	0	32	29	4	0.14	1	48	1	0
1604	1	2	2	52	1	8246	1	2	T2	N0	M0	2	T2	N0	M0	1	3	0	0	25	13	0	0	0	3	1	1
1605	1	1	2	72	3	8246	1	1	T1	N0	M0	2	T2	N0	M0	1	3	0	0	20	7	0	0	0	60	0	1
1606	1	1	2	39	4	8246	1	4	T3	N1	M0	3	T4	N1	M0	1	3	0	0	120	7	1	0.14	0	60	0	0
1607	1	2	1	64	3	8246	1	1	T1	N0	M0	1	T1	N0	M0	1	3	0	0	15	9	0	0	0	82	0	1
1608	1	2	2	76	1	8246	3	4	T3	N1	M0	3	T2	N1	M0	1	3	0	0	38	7	3	0.43	1	7	1	1
1609	3	2	2	63	1	8246	1	3	T3	N0	M0	2	T3	N0	M0	1	3	0	0	48	20	0	0	0	60	0	1
1610	1	2	2	58	4	8246	3	6	T4	N1	M1	4	T4	N1	M1	0	0	1	1	75	0	0	0	1	1	1	0
1611	1	1	2	53	1	8246	1	4	T1	N1	M0	3	T2	N1	M0	1	3	0	0	20	1	1	1	0	69	0	1
1612	1	1	2	70	2	8246	1	1	T1	N0	M0	1	T1	N0	M0	1	3	0	0	13	15	0	0	0	40	1	1
1613	1	2	2	57	3	8246	1	4	T1	N1	M0	3	T1	N1	M0	1	3	0	0	15	27	3	0.11	0	52	0	0
1614	1	1	2	69	4	8246	1	6	T3	N1	M1	4	T4	N1	M1	1	3	0	0	28	21	5	0.24	0	63	0	0
1615	1	1	2	64	4	8246	1	4	T2	N1	M0	3	T3	N1	M0	0	0	0	1	100	0	0	0	0	68	0	1
1616	1	1	2	54	3	8246	1	4	T2	N1	M0	3	T2	N1	M0	1	3	0	0	31	7	1	0.14	0	56	0	1
1617	1	2	2	61	4	8246	1	4	T3	N1	M0	3	T3	N1	M0	1	3	0	0	10	30	2	0.07	0	60	0	1
1618	2	2	2	59	2	8246	1	1	T1	N0	M0	1	T1	N0	M0	1	3	0	0	14	6	0	0	0	56	0	1
1619	1	1	2	62	3	8246	2	2	T2	N0	M0	2	T3	N0	M0	1	3	0	0	170	8	0	0	0	56	0	1
1620	1	2	2	45	1	8246	1	3	T3	N0	M0	2	T2	N0	M0	1	3	0	0	40	15	0	0	0	61	0	0
1621	1	2	2	59	2	8246	1	3	T3	N0	M0	1	T1	N0	M0	1	1	0	0	12	2	0	0	0	55	0	1
1622	3	2	2	54	3	8246	3	6	T4	N0	M1	4	T4	N0	M1	0	0	0	1	35	0	0	0	1	7	1	1
1623	2	2	1	57	3	8246	2	3	T3	N0	M0	3	T4	N0	M0	1	3	0	0	125	4	0	0	0	52	0	1
1624	1	1	2	69	1	8246	1	3	T3	N0	M0	2	T2	N0	M0	1	3	0	0	25	4	0	0	0	55	0	1
1625	2	1	2	59	1	8246	2	2	T2	N0	M0	2	T2	N0	M0	1	1	0	0	32	1	0	0	0	54	0	1
1626	1	2	2	52	4	8246	2	6	T4	N1	M1	4	T4	N1	M1	0	0	0	1	31	0	0	0	1	21	1	0
1627	1	2	2	67	1	8246	1	1	T1	N0	M0	1	T1	N0	M0	1	3	0	0	15	2	0	0	0	59	0	0
1628	1	2	2	53	1	8246	1	3	T3	N0	M0	2	T2	N0	M0	1	3	0	0	25	8	0	0	0	58	0	0
1629	1	1	2	65	3	8246	1	2	T2	N0	M0	2	T2	N0	M0	1	3	0	0	25	12	0	0	0	54	0	0
1630	2	2	2	70	3	8246	1	6	T4	N1	M1	4	T4	N1	M1	0	0	0	1	55	0	0	0	0	57	0	0
1631	1	1	2	76	3	8150	1	2	T2	N0	M0	2	T2	N0	M0	1	3	0	0	35	18	0	0	0	53	0	0
1632	1	2	2	56	2	8246	1	1	T1	N0	M0	1	T1	N0	M0	1	1	0	0	9	2	0	0	0	50	0	1
1633	1	2	2	78	3	8150	1	6	T2	N0	M1	4	T3	N0	M1	1	1	0	0	45	3	0	0	0	51	0	1
1634	1	2	2	74	1	8246	3	6	T2	N1	M1	4	T2	N1	M1	0	0	0	0	36	0	0	0	1	5	1	1
1635	1	1	2	40	3	8246	1	2	T2	N0	M0	2	T2	N0	M0	1	3	0	0	32	7	0	0	0	49	0	1
1636	3	2	2	44	2	8246	1	1	T1	N0	M0	1	T1	N0	M0	1	1	0	0	9	3	0	0	0	55	0	1
1637	1	1	2	45	4	8246	1	4	T2	N1	M0	3	T3	N1	M0	1	3	0	0	80	10	2	0.2	0	47	0	1
1638	1	1	2	55	3	8246	1	3	T3	N0	M0	2	T3	N0	M0	1	3	0	0	60	6	0	0	0	47	0	1
1639	1	1	2	55	1	8246	1	5	T4	N0	M0	3	T4	N0	M0	1	3	0	0	20	9	0	0	0	46	0	1
1640	1	1	2	59	3	8150	1	1	T1	N0	M0	1	T1	N0	M0	1	3	0	0	15	7	0	0	0	54	0	1
1641	1	2	2	68	3	8246	1	1	T1	N0	M0	1	T1	N0	M0	1	3	0	0	18	5	0	0	0	41	0	1
1642	1	2	2	25	1	8246	1	4	T3	N1	M0	3	T3	N1	M0	1	3	0	0	50	15	1	0.07	0	44	0	0
1643	1	1	2	81	3	8246	1	4	T3	N1	M0	3	T3	N1	M0	1	3	0	0	125	19	1	0.05	0	43	0	1
1644	1	1	2	52	4	8246	1	6	T3	N0	M1	4	T3	N0	M1	1	1	0	0	40	1	0	0	0	1	0	1
1645	1	1	2	66	4	8246	1	3	T3	N0	M0	1	T1	N0	M0	1	3	0	0	5	7	0	0	0	44	0	0
1646	2	1	2	60	2	8246	1	4	T3	N1	M0	3	T2	N1	M0	1	3	0	0	35	15	1	0.07	0	41	0	1
1647	1	1	2	63	4	8246	2	3	T3	N0	M0	2	T2	N0	M0	1	3	1	1	38	25	0	0	0	45	0	0
1648	1	1	2	57	3	8246	2	2	T2	N0	M0	2	T2	N0	M0	1	3	0	0	25	11	0	0	0	47	0	1
1649	1	1	2	80	3	8246	1	2	T2	N0	M0	2	T3	N0	M0	1	0	0	0	80	0	0	0	0	52	0	1
1650	1	1	2	56	3	8246	1	6	T3	N1	M1	4	T4	N1	M1	1	3	0	0	55	14	8	0.57	0	43	0	1
1651	1	1	2	80	3	8246	1	2	T2	N0	M0	2	T3	N0	M0	1	3	0	0	130	7	0	0	0	49	0	1
1652	1	2	2	53	3	8246	1	2	T2	N0	M0	2	T2	N0	M0	1	3	0	0	22	16	0	0	0	40	0	1
1653	1	2	2	67	4	8246	1	1	T1	N0	M0	1	T1	N0	M0	1	3	0	0	15	7	0	0	0	40	0	1
1654	2	2	2	50	2	8246	2	4	T2	N1	M0	3	T2	N1	M0	1	3	0	0	25	20	1	0.05	0	39	0	1
1655	1	1	2	62	1	8246	1	1	T1	N0	M0	1	T1	N0	M0	1	3	0	0	7	17	0	0	0	53	0	1
1656	1	1	2	78	2	8246	1	1	T1	N0	M0	1	T1	N0	M0	1	3	0	0	16	7	0	0	0	38	0	1
1657	1	1	2	56	1	8246	3	6	T4	N0	M1	4	T4	N0	M1	0	0	0	1	40	0	0	0	1	5	1	1
1658	3	2	2	50	1	8246	1	3	T3	N0	M0	2	T3	N0	M0	1	3	0	0	80	14	0	0	0	45	0	0
1659	1	1	2	56	2	8246	1	4	T2	N1	M0	3	T3	N1	M0	1	3	0	0	43	12	1	0.08	0	44	0	0
1660	1	2	2	58	3	8246	3	6	T3	N1	M1	4	T4	N1	M1	1	3	0	1	70	18	8	0.44	0	43	0	0
1661	1	1	2	78	1	8246	3	6	T4	N1	M1	4	T4	N1	M1	0	0	0	0	52	0	0	0	1	1	1	1
1662	1	2	2	51	4	8246	1	1	T1	N0	M0	1	T1	N0	M0	1	0	0	0	3	0	0	0	0	39	0	1
1663	1	1	2	71	1	8246	1	5	T4	N0	M0	3	T4	N0	M0	0	0	0	0	30	0	0	0	0	10	1	1
1664	1	2	2	80	2	8246	1	1	T1	N0	M0	1	T1	N0	M0	1	1	0	0	5	1	0	0	0	39	0	0
1665	2	2	2	34	3	8246	2	2	T2	N0	M0	2	T3	N0	M0	1	3	0	0	50	97	0	0	0	38	0	0
1666	1	1	2	78	1	8246	1	2	T2	N0	M0	2	T3	N0	M0	0	0	1	0	70	0	0	0	0	43	0	0
1667	1	1	2	65	3	8246	1	6	T3	N1	M1	4	T4	N1	M1	1	1	0	0	130	1	1	1	0	36	0	1
1668	2	2	2	46	1	8246	3	6	T3	N0	M1	4	T2	N0	M1	0	0	0	1	21	0	0	0	1	22	1	0
1669	3	1	2	79	3	8246	3	6	T2	N0	M1	4	T2	N0	M1	0	0	0	0	31	0	0	0	1	1	1	1
1670	1	1	2	60	1	8246	2	3	T3	N0	M0	2	T2	N0	M0	1	3	0	0	30	22	0	0	0	35	0	1
1671	2	2	2	30	1	8246	1	2	T2	N0	M0	2	T3	N0	M0	1	1	0	0	80	1	0	0	0	37	0	0
1672	1	2	2	50	3	8246	1	6	T4	N1	M1	4	T4	N1	M1	1	3	1	0	45	11	1	0.09	0	35	0	1
1673	1	2	2	45	4	8246	1	2	T2	N0	M0	2	T2	N0	M0	1	3	0	0	32	16	0	0	0	31	0	0
1674	1	1	2	42	1	8246	2	2	T2	N0	M0	2	T2	N0	M0	1	0	0	0	25	0	0	0	0	32	0	1
1675	1	1	2	61	1	8246	1	4	T3	N1	M0	3	T2	N1	M0	1	3	0	0	21	24	8	0.33	0	31	0	1
1676	1	1	2	66	3	8246	2	1	T1	N0	M0	1	T1	N0	M0	1	1	0	0	15	2	0	0	0	27	0	0
1677	1	1	2	51	4	8246	3	6	T2	N0	M1	4	T2	N0	M1	0	0	0	1	40	0	0	0	0	11	1	0
1678	1	1	2	82	4	8246	1	1	T1	N0	M0	1	T1	N0	M0	1	0	0	0	9	16	0	0	0	2	1	0
1679	2	1	2	57	3	8246	1	5	T4	N0	M0	3	T4	N0	M0	1	3	0	0	60	13	0	0	0	37	0	0
1680	1	2	2	71	3	8246	2	2	T2	N0	M0	2	T2	N0	M0	1	0	0	0	36	5	0	0	0	26	0	0
1681	1	2	2	50	1	8150	1	1	T1	N0	M0	1	T1	N0	M0	1	3	0	0	15	9	0	0	0	60	0	0
1682	2	2	2	51	2	8246	1	4	T1	N1	M0	3	T1	N1	M0	1	3	0	0	18	20	1	0.05	0	32	0	0
1683	1	1	2	54	2	8246	1	2	T2	N0	M0	2	T3	N0	M0	1	3	0	0	43	4	0	0	0	35	0	1
1684	1	1	2	66	3	8246	1	2	T2	N0	M0	2	T2	N0	M0	1	3	0	0	30	5	0	0	0	30	0	1
1685	1	1	2	53	2	8246	1	2	T2	N0	M0	2	T3	N0	M0	1	0	0	0	54	0	0	0	0	17	0	1
1686	1	2	2	58	1	8246	2	2	T2	N0	M0	2	T3	N0	M0	0	0	0	1	127	0	0	0	1	13	1	1
1687	3	1	2	56	3	8246	2	3	T3	N0	M0	3	T4	N0	M0	1	3	0	0	88	5	0	0	0	3	0	1
1688	1	1	1	59	1	8246	1	6	T3	N1	M1	4	T2	N1	M1	1	3	0	0	20	23	2	0.09	0	80	0	1
1689	2	1	2	28	4	8246	2	6	T4	N1	M1	4	T4	N1	M1	1	3	0	0	70	16	1	0.06	0	14	0	0
1690	3	1	2	54	4	8246	1	1	T1	N0	M0	1	T1	N0	M0	0	0	0	0	12	0	0	0	0	12	0	1
1691	2	2	2	81	2	8246	1	4	T3	N1	M0	3	T3	N1	M0	1	3	0	0	45	37	22	0.59	0	15	0	1
1692	1	2	2	65	3	8246	1	3	T3	N0	M0	2	T3	N0	M0	1	3	0	0	45	11	0	0	0	9	1	1
1693	1	2	2	35	4	8150	1	1	T1	N0	M0	2	T2	N0	M0	1	3	0	0	20	11	0	0	0	17	0	1
1694	1	1	2	78	4	8150	1	4	T1	N1	M0	3	T1	N1	M0	1	3	0	0	10	7	2	0.29	0	40	0	1
1695	1	2	2	32	1	8246	2	3	T3	N0	M0	2	T3	N0	M0	1	3	0	0	70	5	0	0	0	37	0	0
1696	1	1	1	61	3	8246	1	6	T2	N0	M1	4	T3	N0	M1	1	3	0	0	52	7	0	0	0	151	0	1
1697	1	2	1	63	3	8150	1	2	T2	N0	M0	2	T3	N0	M0	1	3	0	0	41	6	0	0	0	146	0	1
1698	1	2	1	64	1	8246	1	4	T3	N1	M0	3	T4	N1	M0	1	3	0	0	45	22	1	0.05	0	144	0	1
1699	2	1	1	70	4	8246	1	3	T3	N0	M0	2	T3	N0	M0	0	0	0	0	35	0	0	0	0	44	1	0
1700	1	2	1	51	1	8246	1	6	T3	N0	M1	4	T3	N0	M1	1	3	0	1	60	12	0	0	0	137	0	1
1701	2	1	1	59	1	8246	1	5	T4	N0	M0	3	T4	N0	M0	0	0	0	1	36	0	0	0	0	115	1	1
1702	2	2	1	59	4	8246	1	6	T3	N1	M1	4	T3	N1	M1	1	3	0	0	45	10	1	0.1	1	136	1	0
1703	1	2	1	73	4	8150	1	6	T2	N0	M1	4	T3	N0	M1	1	1	0	0	90	5	0	0	1	24	1	0
1704	1	2	1	36	1	8150	1	2	T2	N0	M0	2	T2	N0	M0	1	3	0	0	35	4	0	0	0	153	0	1
1705	1	1	1	49	3	8246	3	6	T2	N1	M1	4	T2	N1	M1	1	1	0	0	35	9	3	0.33	1	40	1	1
1706	1	1	1	53	3	8246	3	6	T2	N0	M1	4	T2	N0	M1	0	0	0	0	30	0	0	0	1	2	1	1
1707	1	1	1	70	1	8246	1	1	T1	N0	M0	1	T1	N0	M0	1	1	0	0	17	2	0	0	0	118	0	1
1708	1	2	1	70	3	8246	1	2	T2	N0	M0	2	T2	N0	M0	1	3	0	0	30	4	0	0	0	118	0	0
1709	2	1	1	63	2	8246	1	3	T3	N0	M0	3	T4	N0	M0	1	1	0	1	60	1	0	0	1	22	1	0
1710	1	1	1	64	2	8246	3	5	T4	N1	M0	3	T4	N1	M0	0	0	0	0	30	0	0	0	1	1	1	0
1711	1	1	1	72	1	8246	1	4	T2	N1	M0	3	T2	N1	M0	1	1	0	0	25	1	1	1	1	1	1	1
1712	2	2	1	54	4	8246	1	6	T1	N1	M1	4	T1	N1	M1	1	3	0	0	18	12	5	0.42	0	112	0	1
1713	1	2	1	49	4	8246	1	6	T3	N0	M1	4	T4	N0	M1	0	0	0	0	63	0	0	0	1	32	1	1
1714	1	1	1	39	3	8246	1	6	T3	N0	M1	4	T4	N0	M1	1	1	1	1	102	1	0	0	1	64	1	1
1715	1	1	1	50	3	8246	2	1	T1	N0	M0	1	T1	N0	M0	1	0	0	0	14	0	0	0	0	38	1	0
1716	1	2	1	56	4	8246	1	2	T2	N0	M0	2	T2	N0	M0	1	0	0	0	40	98	0	0	0	99	0	1
1717	1	1	1	49	2	8246	1	4	T3	N1	M0	3	T2	N1	M0	1	3	0	0	35	22	6	0.27	0	104	0	1
1718	1	1	1	55	1	8246	1	4	T3	N1	M0	3	T2	N1	M0	1	3	0	0	30	16	1	0.06	1	59	1	1
1719	1	1	1	54	1	8246	3	6	T4	N1	M1	4	T4	N1	M1	1	3	0	0	60	19	1	0.05	1	68	1	1
1720	1	2	1	46	1	8246	1	6	T1	N0	M1	4	T1	N0	M1	1	3	0	0	15	25	0	0	1	22	1	0
1721	2	1	1	50	1	8246	1	4	T2	N1	M0	3	T2	N1	M0	1	3	0	0	29	26	3	0.12	0	98	0	1
1722	1	1	1	46	1	8150	1	1	T1	N0	M0	1	T1	N0	M0	1	1	0	0	14	2	0	0	0	1	0	1
1723	2	1	1	57	2	8246	1	4	T3	N1	M0	3	T3	N1	M0	1	3	0	0	48	33	24	0.73	1	87	1	1
1724	1	1	1	59	3	8246	1	1	T1	N0	M0	1	T1	N0	M0	1	3	0	0	18	15	0	0	0	51	0	0
1725	1	1	1	89	1	8246	1	2	T2	N0	M0	2	T3	N0	M0	0	0	0	0	450	0	0	0	1	4	1	1
1726	2	1	1	53	3	8246	2	3	T3	N0	M0	2	T3	N0	M0	1	0	0	0	47	15	0	0	1	90	1	1
1727	1	1	1	51	4	8246	1	2	T2	N0	M0	2	T2	N0	M0	1	3	0	0	25	21	0	0	0	93	0	1
1728	1	1	1	64	1	8246	2	6	T3	N0	M1	4	T4	N0	M1	0	0	0	1	50	0	0	0	1	2	1	1
1729	2	2	1	72	1	8246	3	6	T2	N0	M1	4	T3	N0	M1	0	0	0	0	74	0	0	0	1	1	1	1
1730	2	2	1	57	2	8246	1	6	T2	N0	M1	4	T3	N0	M1	0	0	0	1	42	0	0	0	1	36	1	1
1731	1	2	1	48	1	8246	2	6	T3	N1	M1	4	T1	N1	M1	1	3	0	0	13	28	2	0.07	1	63	1	0
1732	1	1	1	55	1	8246	1	4	T3	N1	M0	3	T3	N1	M0	1	3	0	0	47	12	10	0.83	0	85	0	1
1733	1	2	1	47	3	8246	1	2	T2	N0	M0	2	T3	N0	M0	1	3	0	0	163	8	0	0	0	92	0	1
1734	1	1	1	74	3	8246	1	2	T2	N0	M0	2	T3	N0	M0	1	3	0	0	100	19	0	0	0	92	0	0
1735	1	1	1	74	4	8150	1	6	T2	N0	M1	4	T2	N0	M1	0	0	0	0	26	0	0	0	1	32	1	1
1736	1	2	1	47	1	8246	1	1	T1	N0	M0	1	T1	N0	M0	1	3	0	0	18	29	0	0	0	80	0	1
1737	1	1	1	65	3	8150	1	2	T2	N0	M0	2	T3	N0	M0	1	3	0	0	50	10	0	0	0	82	0	1
1738	1	2	1	73	1	8246	1	2	T2	N0	M0	2	T2	N0	M0	1	3	0	0	25	14	0	0	0	3	1	1
1739	1	2	1	72	3	8246	3	6	T3	N0	M1	4	T2	N0	M1	1	3	0	0	39	6	0	0	0	32	0	1
1740	1	1	1	72	1	8246	1	4	T2	N1	M0	3	T2	N1	M0	1	3	0	0	40	22	3	0.14	0	82	0	1
1741	2	2	1	43	4	8246	1	6	T2	N0	M1	4	T3	N0	M1	1	3	0	1	120	20	0	0	0	77	0	0
1742	2	2	1	39	2	8246	1	6	T3	N1	M1	4	T4	N1	M1	0	0	0	1	100	0	0	0	0	77	0	1
1743	1	1	1	42	3	8246	1	2	T2	N0	M0	2	T2	N0	M0	1	0	0	0	34	0	0	0	0	9	0	1
1744	1	1	1	59	1	8246	1	5	T4	N1	M0	3	T4	N1	M0	1	3	0	0	50	14	2	0.14	0	6	1	1
1745	1	1	1	64	1	8246	3	4	T3	N1	M0	3	T2	N1	M0	1	3	0	1	36	31	9	0.29	1	5	1	1
1746	1	1	1	63	4	8246	3	6	T3	N0	M1	4	T4	N0	M1	1	1	0	1	75	3	0	0	1	9	1	0
1747	1	2	1	62	4	8246	2	3	T3	N0	M0	3	T4	N0	M0	0	0	1	0	125	0	0	0	1	32	1	1
1748	1	1	1	66	3	8246	1	1	T1	N0	M0	1	T1	N0	M0	1	0	0	0	2	0	0	0	0	73	0	1
1749	1	1	1	65	3	8246	1	6	T2	N0	M1	4	T2	N0	M1	0	0	0	0	26	0	0	0	1	20	1	1
1750	1	2	2	65	1	8246	2	4	T3	N1	M0	3	T3	N1	M0	1	3	0	0	55	32	7	0.22	0	68	0	1
1751	1	1	2	57	1	8246	1	4	T3	N1	M0	3	T4	N1	M0	1	0	0	0	40	0	0	0	0	66	0	1
1752	1	1	2	51	4	8150	1	3	T3	N0	M0	3	T4	N0	M0	1	3	0	0	65	10	0	0	0	66	0	1
1753	1	2	2	75	1	8246	2	6	T2	N0	M1	4	T3	N0	M1	0	0	0	1	46	0	0	0	1	48	1	1
1754	2	1	2	62	3	8246	1	6	T2	N1	M1	4	T2	N1	M1	0	0	0	1	25	0	0	0	0	64	0	1
1755	1	2	2	60	1	8246	1	4	T3	N1	M0	3	T2	N1	M0	1	3	0	0	26	27	5	0.19	0	66	0	0
1756	1	2	2	19	3	8246	3	4	T3	N1	M0	3	T4	N1	M0	1	3	0	0	35	26	10	0.38	1	31	1	0
1757	1	2	2	55	1	8246	1	4	T3	N1	M0	3	T4	N1	M0	1	3	0	0	120	28	11	0.39	0	64	0	1
1758	2	2	2	64	4	8246	1	2	T2	N0	M0	2	T3	N0	M0	1	3	0	0	75	5	0	0	0	36	0	1
1759	1	1	2	64	4	8246	1	5	T4	N1	M0	3	T4	N1	M0	1	3	0	0	69	43	4	0.09	0	60	0	1
1760	1	1	2	63	3	8246	1	2	T2	N0	M0	2	T2	N0	M0	1	0	0	0	22	0	0	0	0	71	0	1
1761	1	1	2	65	4	8246	1	6	T2	N0	M1	4	T2	N0	M1	0	0	0	1	28	0	0	0	1	21	1	1
1762	1	1	2	41	1	8246	3	4	T3	N1	M0	3	T2	N1	M0	1	3	0	0	40	46	10	0.22	0	61	0	0
1763	1	1	2	74	4	8246	1	2	T2	N0	M0	2	T3	N0	M0	1	1	0	0	65	1	0	0	0	61	0	1
1764	1	2	2	73	1	8246	2	6	T2	N1	M1	4	T2	N1	M1	0	0	0	1	24	0	0	0	1	30	1	1
1765	1	1	2	50	2	8246	1	3	T3	N0	M0	2	T2	N0	M0	1	3	0	0	35	13	0	0	0	56	0	1
1766	1	1	2	61	1	8246	2	3	T3	N0	M0	2	T3	N0	M0	0	0	1	1	64	0	0	0	1	40	1	0
1767	2	2	2	48	1	8246	1	6	T1	N0	M1	4	T1	N0	M1	0	0	0	0	12	0	0	0	1	7	1	1
1768	2	2	2	26	1	8246	3	6	T3	N1	M1	4	T4	N1	M1	0	0	0	1	40	0	0	0	1	6	1	0
1769	1	1	2	54	1	8246	1	3	T3	N0	M0	2	T2	N0	M0	1	3	0	1	35	20	0	0	0	8	1	1
1770	2	1	2	52	1	8246	1	1	T1	N0	M0	1	T1	N0	M0	1	3	0	0	12	10	0	0	0	50	0	0
1771	1	1	2	60	1	8246	1	1	T1	N0	M0	1	T1	N0	M0	1	3	0	0	15	11	0	0	0	52	0	1
1772	1	2	2	31	1	8246	2	4	T3	N1	M0	3	T2	N1	M0	1	3	0	0	32	24	1	0.04	0	50	0	1
1773	2	1	2	52	4	8246	1	6	T3	N0	M1	4	T3	N0	M1	1	3	0	0	158	16	0	0	1	36	1	1
1774	1	2	2	62	3	8150	1	2	T2	N0	M0	2	T2	N0	M0	1	3	0	0	25	4	0	0	0	54	0	1
1775	2	2	2	55	4	8246	1	6	T4	N1	M1	4	T4	N1	M1	0	0	0	0	45	0	0	0	0	34	1	0
1776	3	2	2	55	2	8246	1	1	T1	N0	M0	1	T1	N0	M0	1	0	0	0	10	0	0	0	0	52	0	1
1777	2	2	2	64	3	8246	1	6	T3	N1	M1	4	T2	N1	M1	1	3	0	0	28	6	3	0.5	1	33	1	1
1778	2	1	2	53	2	8246	2	2	T2	N0	M0	2	T2	N0	M0	1	3	0	0	32	7	0	0	0	49	0	1
1779	1	1	2	37	1	8246	2	5	T4	N0	M0	3	T4	N0	M0	1	3	0	0	34	16	0	0	0	44	0	0
1780	1	1	2	57	3	8246	1	1	T1	N0	M0	2	T2	N0	M0	1	3	0	0	20	9	0	0	0	43	0	0
1781	1	2	2	42	2	8246	1	3	T3	N0	M0	2	T2	N0	M0	1	3	0	0	40	13	0	0	0	42	0	0
1782	1	2	2	67	1	8246	2	2	T2	N0	M0	2	T2	N0	M0	1	0	0	0	35	0	0	0	0	8	1	1
1783	2	2	2	71	1	8246	1	6	T2	N0	M1	4	T2	N0	M1	1	3	0	1	28	10	0	0	0	53	0	1
1784	1	2	2	73	2	8246	1	1	T1	N0	M0	1	T1	N0	M0	1	1	0	0	6	2	0	0	0	46	0	1
1785	1	1	2	41	4	8246	1	4	T3	N1	M0	3	T3	N1	M0	1	3	0	0	25	27	6	0.22	0	58	0	0
1786	1	1	2	55	1	8246	2	2	T2	N0	M0	2	T3	N0	M0	0	0	0	1	55	0	0	0	1	36	1	1
1787	1	2	1	43	3	8246	1	6	T3	N0	M1	4	T4	N0	M1	0	0	0	1	102	0	0	0	1	51	1	1
1788	1	1	2	34	1	8246	1	4	T2	N1	M0	3	T2	N1	M0	1	3	0	0	24	13	1	0.08	0	41	0	1
1789	1	1	2	59	3	8246	1	1	T1	N0	M0	1	T1	N0	M0	1	3	0	0	13	4	0	0	0	45	0	1
1790	2	2	2	53	2	8246	1	4	T3	N1	M0	3	T1	N1	M0	1	1	0	0	15	3	1	0.33	0	41	0	0
1791	1	1	2	47	2	8246	2	2	T2	N0	M0	2	T3	N0	M0	1	3	0	0	75	6	0	0	0	4	0	1
1792	1	2	2	42	3	8246	1	1	T1	N0	M0	1	T1	N0	M0	1	3	0	0	17	5	0	0	0	40	0	1
1793	2	2	2	60	2	8246	2	4	T2	N1	M0	3	T2	N1	M0	1	1	0	0	27	2	2	1	0	37	0	0
1794	1	2	2	54	4	8246	2	2	T2	N0	M0	2	T2	N0	M0	1	1	0	0	21	1	0	0	0	23	0	1
1795	2	1	2	58	4	8246	2	6	T2	N0	M1	4	T2	N0	M1	1	0	0	0	37	0	0	0	0	36	0	0
1796	1	1	2	47	1	8246	1	4	T3	N1	M0	3	T2	N1	M0	1	3	0	1	40	23	11	0.48	0	44	0	1
1797	1	2	2	80	2	8246	1	2	T2	N0	M0	2	T2	N0	M0	0	0	0	0	25	0	0	0	0	38	0	1
1798	2	1	2	92	1	8246	2	2	T2	N0	M0	2	T2	N0	M0	0	0	0	0	38	0	0	0	0	6	0	1
1799	1	1	2	66	3	8246	1	2	T2	N0	M0	2	T2	N0	M0	1	1	0	0	25	3	0	0	0	39	0	0
1800	1	1	2	74	1	8246	2	6	T4	N1	M1	4	T4	N1	M1	0	0	0	1	53	0	0	0	0	39	0	1
1801	2	1	2	58	4	8246	1	6	T3	N0	M1	4	T4	N0	M1	0	0	0	1	66	0	0	0	1	18	1	0
1802	2	2	2	49	3	8246	1	3	T3	N0	M0	2	T3	N0	M0	1	3	0	1	45	7	0	0	0	37	0	0
1803	1	2	2	53	4	8246	1	1	T1	N0	M0	1	T1	N0	M0	1	3	0	0	8	12	0	0	0	36	0	1
1804	2	2	2	61	2	8246	2	1	T1	N0	M0	1	T1	N0	M0	1	3	0	0	11	10	0	0	0	37	0	1
1805	1	2	2	55	1	8246	2	6	T3	N1	M1	4	T2	N1	M1	1	3	0	0	36	15	4	0.27	1	12	1	1
1806	1	1	2	66	3	8246	1	1	T1	N0	M0	1	T1	N0	M0	0	0	0	0	18	0	0	0	0	31	1	1
1807	1	2	2	67	3	8246	1	1	T1	N0	M0	1	T1	N0	M0	1	0	0	0	15	0	0	0	0	11	0	1
1808	1	2	2	49	1	8246	1	1	T1	N0	M0	1	T1	N0	M0	1	3	0	0	15	33	0	0	0	31	0	1
1809	1	1	2	51	2	8150	2	2	T2	N0	M0	2	T2	N0	M0	0	0	0	0	21	0	0	0	0	27	0	1
1810	1	1	2	64	3	8150	1	3	T3	N0	M0	2	T3	N0	M0	1	3	0	0	51	15	0	0	0	34	0	1
1811	1	1	2	37	4	8246	2	6	T3	N1	M1	4	T4	N1	M1	0	0	0	1	78	0	0	0	1	8	1	0
1812	1	1	2	63	1	8246	3	6	T3	N0	M1	4	T4	N0	M1	0	0	0	1	55	0	0	0	0	13	1	1
1813	1	1	2	61	1	8246	1	6	T3	N1	M1	4	T3	N1	M1	1	1	0	0	84	5	2	0.4	0	27	0	1
1814	1	2	2	51	1	8246	3	6	T3	N1	M1	4	T4	N1	M1	0	0	0	1	61	0	0	0	1	13	1	1
1815	2	2	2	74	2	8246	1	4	T2	N1	M0	3	T2	N1	M0	1	3	0	0	40	9	2	0.22	0	23	0	0
1816	1	2	2	67	2	8246	2	2	T2	N0	M0	2	T2	N0	M0	1	3	0	0	35	11	0	0	0	29	0	0
1817	1	2	2	31	3	8246	1	2	T2	N0	M0	2	T2	N0	M0	1	3	0	0	30	18	0	0	0	21	0	0
1818	1	1	2	79	3	8246	1	6	T2	N1	M1	4	T2	N1	M1	0	0	0	1	38	0	0	0	0	23	0	1
1819	2	1	2	56	3	8246	1	1	T1	N0	M0	1	T1	N0	M0	1	3	0	0	14	30	0	0	0	15	0	1
1820	1	1	2	69	1	8013	3	4	T3	N1	M0	3	T3	N1	M0	1	3	0	1	47	44	21	0.48	1	10	1	1
1821	1	2	2	45	1	8246	1	1	T1	N0	M0	1	T1	N0	M0	1	3	0	0	15	15	0	0	0	50	0	1
1822	3	2	2	72	1	8013	3	6	T3	N1	M1	4	T3	N1	M1	0	0	0	1	63	0	0	0	1	1	1	1
1823	2	1	2	61	3	8246	1	2	T2	N0	M0	2	T3	N0	M0	1	3	0	0	70	6	0	0	0	18	0	1
1824	1	1	2	70	1	8246	2	3	T3	N0	M0	2	T2	N0	M0	1	3	0	0	39	20	0	0	0	17	0	1
